# Supplementary material for: Towards understanding the breast cancer epigenome: a comparison of genome-wide DNA methylation and gene expression data
Source: Oncotarget. 2015 Dec 8;7(3):3002–17. doi: 10.18632/oncotarget.6503 (PMC4823086; doi:10.18632/oncotarget.6503)
Supplement: Supplementary file 2 [file oncotarget-07-3002-s002.xlsx]

## Sheet: Series1_KK
probe	pval	fdr	Bonferroni	Holm	Hochberg	SidakSS	SidakSD	BH	BY
cg26620356	1.17899e-11	0	3.25141e-07	3.25141e-07	3.25141e-07	3.25142e-07	3.25142e-07	3.25141e-07	3.51218e-06
cg15210427	1.05001e-10	0	2.89572e-06	2.89561e-06	2.89561e-06	2.89571e-06	2.89561e-06	1.44786e-06	1.56398e-05
cg14686321	5.71898e-10	0	1.57718e-05	1.57707e-05	1.57707e-05	1.57717e-05	1.57705e-05	5.25727e-06	5.67891e-05
cg20162146	8.94765e-10	0	2.46758e-05	2.46732e-05	2.46732e-05	2.46755e-05	2.46728e-05	6.16896e-06	6.66371e-05
cg23250700	1.25588e-09	0	3.46347e-05	3.46297e-05	3.46297e-05	3.46341e-05	3.46291e-05	6.92695e-06	7.48249e-05
cg18623836	1.75957e-09	0	4.85253e-05	4.85165e-05	4.85165e-05	4.85241e-05	4.85153e-05	7.5432e-06	8.14817e-05
cg18987220	2.17525e-09	0	5.99891e-05	5.99761e-05	5.99761e-05	5.99873e-05	5.99743e-05	7.5432e-06	8.14817e-05
cg15046693	2.18818e-09	0	6.03456e-05	6.03303e-05	6.03303e-05	6.03438e-05	6.03285e-05	7.5432e-06	8.14817e-05
cg03684977	5.3953e-09	0	0.000148792	0.000148748	0.000148748	0.000148781	0.000148737	1.49773e-05	0.000161784
cg05181279	6.05978e-09	0	0.000167116	0.000167062	0.000167062	0.000167103	0.000167048	1.49773e-05	0.000161784
cg23301687	6.40792e-09	0	0.000176718	0.000176654	0.000176654	0.000176702	0.000176638	1.49773e-05	0.000161784
cg05406101	7.02747e-09	0	0.000193804	0.000193726	0.000193726	0.000193785	0.000193708	1.49773e-05	0.000161784
cg03569412	7.49635e-09	0	0.000206734	0.000206644	0.000206644	0.000206713	0.000206623	1.49773e-05	0.000161784
cg26154999	7.60322e-09	0	0.000209682	0.000209583	0.000209583	0.00020966	0.000209561	1.49773e-05	0.000161784
cg24525573	1.06842e-08	0	0.00029465	0.0002945	0.0002945	0.000294606	0.000294457	1.96433e-05	0.000212187
cg05546044	1.47173e-08	0	0.000405874	0.000405653	0.000405653	0.000405791	0.000405571	2.50691e-05	0.000270797
cg22920417	1.6068e-08	0	0.000443123	0.000442866	0.000442866	0.000443025	0.000442768	2.50691e-05	0.000270797
cg23839680	1.67722e-08	0	0.000462543	0.000462258	0.000462258	0.000462436	0.000462151	2.50691e-05	0.000270797
cg24480859	1.72715e-08	0	0.000476313	0.000476002	0.000476002	0.0004762	0.000475889	2.50691e-05	0.000270797
cg23276115	1.81894e-08	0	0.000501628	0.000501282	0.000501282	0.000501502	0.000501156	2.50814e-05	0.000270929
cg02266731	1.93812e-08	0	0.000534494	0.000534106	0.000534106	0.000534351	0.000533963	2.54521e-05	0.000274933
cg02831604	2.04192e-08	0	0.000563122	0.000562693	0.000562693	0.000562963	0.000562535	2.55964e-05	0.000276493
cg27655855	2.45459e-08	0	0.000676927	0.000676387	0.000676387	0.000676698	0.000676158	2.94316e-05	0.00031792
cg17095936	2.62558e-08	0	0.000724083	0.000723479	0.000723479	0.000723821	0.000723217	3.01701e-05	0.000325898
cg23398241	2.89082e-08	0	0.00079723	0.000796536	0.000796536	0.000796912	0.000796219	3.1656e-05	0.000341948
cg17122311	2.98447e-08	0	0.000823056	0.00082231	0.00082231	0.000822717	0.000821972	3.1656e-05	0.000341948
cg16301617	3.43872e-08	0	0.000948329	0.000947435	0.000947435	0.00094788	0.000946986	3.48436e-05	0.000376381
cg00199549	3.53768e-08	0	0.00097562	0.000974665	0.000974665	0.000975145	0.000974191	3.48436e-05	0.000376381
cg13263114	3.68124e-08	0	0.00101521	0.00101418	0.00101418	0.0010147	0.00101367	3.50073e-05	0.00037815
cg14324838	4.07503e-08	0	0.00112381	0.00112263	0.00112263	0.00112318	0.001122	3.74604e-05	0.000404647
cg18042806	4.40186e-08	0	0.00121395	0.00121263	0.00121263	0.00121321	0.00121189	3.80209e-05	0.000410702
cg04757243	4.41174e-08	0	0.00121667	0.0012153	0.0012153	0.00121593	0.00121456	3.80209e-05	0.000410702
cg26803305	4.81192e-08	0	0.00132703	0.00132549	0.00132549	0.00132615	0.00132461	4.02131e-05	0.000434382
cg04947157	5.1513e-08	0	0.00142063	0.00141893	0.00141893	0.00141962	0.00141792	4.15048e-05	0.000448335
cg27278294	5.26749e-08	0	0.00145267	0.00145088	0.00145088	0.00145161	0.00144982	4.15048e-05	0.000448335
cg14652095	5.68386e-08	0	0.00156749	0.00156551	0.00156551	0.00156627	0.00156428	4.35415e-05	0.000470336
cg09448880	5.88003e-08	0	0.00162159	0.00161948	0.00161948	0.00162028	0.00161817	4.38269e-05	0.000473418
cg06489008	6.43581e-08	0	0.00177487	0.00177249	0.00177249	0.00177329	0.00177092	4.63844e-05	0.000501044
cg12770741	6.55954e-08	0	0.00180899	0.0018065	0.0018065	0.00180736	0.00180487	4.63844e-05	0.000501044
cg00497084	7.423e-08	0	0.00204711	0.00204422	0.00204422	0.00204502	0.00204213	4.93318e-05	0.000532883
cg07185695	7.47559e-08	0	0.00206162	0.00205863	0.00205863	0.0020595	0.00205651	4.93318e-05	0.000532883
cg05982504	7.57065e-08	0	0.00208783	0.00208473	0.00208473	0.00208566	0.00208256	4.93318e-05	0.000532883
cg11783497	7.69189e-08	0	0.00212127	0.00211804	0.00211804	0.00211902	0.0021158	4.93318e-05	0.000532883
cg15944856	9.13261e-08	0	0.00251859	0.00251466	0.00251466	0.00251542	0.00251151	5.72407e-05	0.000618315
cg01982833	9.72848e-08	0	0.00268292	0.00267864	0.00267864	0.00267932	0.00267506	5.96204e-05	0.00064402
cg14607642	1.11429e-07	0	0.00307298	0.00306796	0.00306796	0.00306826	0.00306326	6.67111e-05	0.000720614
cg04491443	1.18309e-07	0	0.00326273	0.00325729	0.00325729	0.00325741	0.00325199	6.67111e-05	0.000720614
cg00833777	1.18553e-07	0	0.00326945	0.00326387	0.00326387	0.00326411	0.00325855	6.67111e-05	0.000720614
cg03649060	1.20847e-07	0	0.00333271	0.00332691	0.00332691	0.00332717	0.00332139	6.67111e-05	0.000720614
cg07086380	1.2095e-07	0	0.00333555	0.00332963	0.00332963	0.00333	0.00332409	6.67111e-05	0.000720614
cg03311899	1.26229e-07	0	0.00348113	0.00347482	0.00347482	0.00347508	0.00346879	6.82575e-05	0.000737318
cg27491887	1.34801e-07	0	0.00371753	0.00371066	0.00371066	0.00371063	0.00370378	7.1491e-05	0.000772246
cg23684521	1.47827e-07	0	0.00407676	0.00406907	0.00406907	0.00406846	0.00406081	7.48887e-05	0.000808948
cg21232015	1.50709e-07	0	0.00415626	0.00414827	0.00414827	0.00414764	0.00413968	7.48887e-05	0.000808948
cg21038703	1.51535e-07	0	0.00417904	0.00417086	0.00417086	0.00417032	0.00416217	7.48887e-05	0.000808948
cg25402049	1.52069e-07	0	0.00419377	0.0041854	0.0041854	0.00418498	0.00417666	7.48887e-05	0.000808948
cg19110684	1.5774e-07	0	0.00435015	0.00434131	0.00434131	0.0043407	0.0043319	7.55907e-05	0.000816531
cg13284426	1.58977e-07	0	0.00438426	0.0043752	0.0043752	0.00437466	0.00436564	7.55907e-05	0.000816531
cg26530341	1.62428e-07	0	0.00447945	0.00447003	0.00447003	0.00446943	0.00446006	7.59229e-05	0.00082012
cg07644368	1.65264e-07	0	0.00455766	0.00454791	0.00454791	0.00454729	0.00453759	7.59611e-05	0.000820532
cg20955688	1.78898e-07	0	0.00493365	0.00492291	0.00492291	0.0049215	0.00491082	7.97969e-05	0.000861967
cg23033024	1.79842e-07	0	0.00495969	0.00494872	0.00494872	0.00494741	0.0049365	7.97969e-05	0.000861967
cg26453670	1.87784e-07	0	0.0051787	0.00516706	0.00516706	0.00516531	0.00515373	7.97969e-05	0.000861967
cg02643667	1.89853e-07	0	0.00523576	0.0052238	0.0052238	0.00522208	0.00521018	7.97969e-05	0.000861967
cg16670497	1.90187e-07	0	0.00524496	0.00523279	0.00523279	0.00523123	0.00521913	7.97969e-05	0.000861967
cg20833786	1.90971e-07	0	0.0052666	0.00525418	0.00525418	0.00525275	0.00524041	7.97969e-05	0.000861967
cg24262376	1.95752e-07	0	0.00539845	0.00538553	0.00538553	0.00538391	0.00537106	8.05376e-05	0.000869967
cg11584936	2.02377e-07	0	0.00558115	0.00556759	0.00556759	0.0055656	0.00555212	8.05376e-05	0.000869967
cg22054191	2.03678e-07	0	0.00561703	0.00560318	0.00560318	0.00560128	0.00558751	8.05376e-05	0.000869967
cg24516901	2.04425e-07	0	0.00563763	0.00562352	0.00562352	0.00562177	0.00560774	8.05376e-05	0.000869967
cg13553455	2.14986e-07	0	0.00592888	0.00591384	0.00591384	0.00591134	0.00589638	8.11005e-05	0.000876048
cg10173075	2.16333e-07	0	0.00596604	0.00595068	0.00595068	0.00594827	0.00593301	8.11005e-05	0.000876048
cg03679305	2.17254e-07	0	0.00599143	0.00597579	0.00597579	0.00597352	0.00595797	8.11005e-05	0.000876048
cg06238491	2.17617e-07	0	0.00600143	0.00598555	0.00598555	0.00598346	0.00596767	8.11005e-05	0.000876048
cg24147596	2.22394e-07	0	0.00613317	0.00611671	0.00611671	0.0061144	0.00609804	8.17756e-05	0.000883341
cg14375111	2.5736e-07	0	0.00709747	0.00707817	0.00707817	0.00707234	0.00705318	9.05398e-05	0.000978011
cg03070194	2.57451e-07	0	0.00709997	0.00708041	0.00708041	0.00707483	0.0070554	9.05398e-05	0.000978011
cg04109382	2.66591e-07	0	0.00735206	0.00733153	0.00733153	0.0073251	0.00730472	9.05398e-05	0.000978011
cg01888166	2.66643e-07	0	0.00735349	0.00733269	0.00733269	0.00732652	0.00730587	9.05398e-05	0.000978011
cg02800334	2.66943e-07	0	0.00736175	0.00734066	0.00734066	0.00733472	0.00731379	9.05398e-05	0.000978011
cg25300386	2.76114e-07	0	0.00761468	0.00759259	0.00759259	0.00758576	0.00756384	9.05398e-05	0.000978011
cg08837884	2.76486e-07	0	0.00762494	0.00760254	0.00760254	0.00759594	0.00757371	9.05398e-05	0.000978011
cg22692158	2.76541e-07	0	0.00762643	0.00760376	0.00760376	0.00759743	0.00757492	9.05398e-05	0.000978011
cg23444894	2.80227e-07	0	0.0077281	0.00770484	0.00770484	0.00769832	0.00767524	9.05398e-05	0.000978011
cg14820573	2.82382e-07	0	0.00778754	0.00776382	0.00776382	0.0077573	0.00773376	9.05398e-05	0.000978011
cg14911395	2.83183e-07	0	0.00780962	0.00778555	0.00778555	0.00777921	0.00775532	9.05398e-05	0.000978011
cg26918728	2.85625e-07	0	0.00787696	0.0078524	0.0078524	0.00784602	0.00782165	9.05398e-05	0.000978011
cg07285276	2.93402e-07	0	0.00809144	0.00806591	0.00806591	0.00805879	0.00803347	9.18736e-05	0.000992419
cg02953306	2.96495e-07	0	0.00817675	0.00815066	0.00815066	0.00814341	0.00811753	9.18736e-05	0.000992419
cg11320084	3.00702e-07	0	0.00829275	0.00826598	0.00826598	0.00825846	0.00823192	9.21416e-05	0.000995315
cg13271951	3.09543e-07	0	0.00853657	0.00850871	0.00850871	0.00850024	0.00847262	9.38085e-05	0.00101332
cg26825755	3.19417e-07	0	0.00880887	0.0087798	0.0087798	0.00877019	0.00874138	9.57486e-05	0.00103428
cg27610561	3.29335e-07	0	0.0090824	0.0090521	0.0090521	0.00904128	0.00901125	9.76602e-05	0.00105493
cg15447486	3.37679e-07	0	0.00931251	0.00928111	0.00928111	0.00926929	0.00923818	9.84466e-05	0.00106342
cg05246522	3.39126e-07	0	0.00935242	0.00932055	0.00932055	0.00930883	0.00927725	9.84466e-05	0.00106342
cg05619712	3.47091e-07	0	0.00957207	0.00953909	0.00953909	0.0095264	0.00949374	9.92817e-05	0.00107244
cg17412560	3.49203e-07	0	0.00963032	0.0095968	0.0095968	0.0095841	0.0095509	9.92817e-05	0.00107244
cg16581199	3.55633e-07	0	0.00980765	0.00977316	0.00977316	0.00975972	0.00972556	0.000100078	0.00108104
cg02682905	3.60274e-07	0	0.00993563	0.00990032	0.00990032	0.00988644	0.00985148	0.00010036	0.00108409
probe	CpG id
pval	P value after comparision between mehtation state between four breast cancer subtypes using Kruskal Walis test
fdr	Family wise error rate using fdr method
Bonferroni	Family wise error rate using Bonferroni method
Holm	Family wise error rate using Holm method
Hochberg	Family wise error rate using Hochberg method
SidakSS	Family wise error rate using SidakSS method
SidakSD	Family wise error rate using SidakSD method
BH	Family wise error rate using BH method
BY	Family wise error rate using BY method

## Sheet: Series2_KK
probe	pval	fdr	Bonferroni	Holm	Hochberg	SidakSS	SidakSD	BH	BY
cg17095936	6.34e-15	0	1.74845e-10	1.74845e-10	1.74845e-10	1.74521e-10	1.74521e-10	1.74845e-10	1.88867e-09
cg19589427	2.08e-13	0	5.73622e-09	5.73602e-09	5.73602e-09	5.7347e-09	5.73449e-09	2.20624e-09	2.38318e-08
cg02880679	3.77e-13	0	1.03969e-08	1.03962e-08	1.03962e-08	1.03978e-08	1.0397e-08	2.20624e-09	2.38318e-08
cg18752854	3.95e-13	0	1.08933e-08	1.08921e-08	1.08921e-08	1.08938e-08	1.08926e-08	2.20624e-09	2.38318e-08
cg05181279	4.03e-13	0	1.11139e-08	1.11123e-08	1.11123e-08	1.11142e-08	1.11126e-08	2.20624e-09	2.38318e-08
cg23968383	4.8e-13	0	1.32374e-08	1.3235e-08	1.3235e-08	1.3236e-08	1.32336e-08	2.20624e-09	2.38318e-08
cg02800334	8.52e-13	0	2.34965e-08	2.34913e-08	2.34913e-08	2.3496e-08	2.34909e-08	3.35664e-09	3.62584e-08
cg04457051	1.55e-12	0	4.27459e-08	4.27351e-08	4.27351e-08	4.27454e-08	4.27346e-08	4.93646e-09	5.33237e-08
cg08658594	1.65e-12	0	4.55037e-08	4.54905e-08	4.54905e-08	4.55041e-08	4.54909e-08	4.93646e-09	5.33237e-08
cg01109219	1.79e-12	0	4.93646e-08	4.93485e-08	4.93485e-08	4.9365e-08	4.93489e-08	4.93646e-09	5.33237e-08
cg23801057	2.69e-12	0	7.41848e-08	7.41579e-08	7.41579e-08	7.41837e-08	7.41568e-08	6.68766e-09	7.22402e-08
cg25781162	2.91e-12	0	8.0252e-08	8.022e-08	8.022e-08	8.02521e-08	8.02201e-08	6.68766e-09	7.22402e-08
cg08887581	5.37e-12	0	1.48094e-07	1.48029e-07	1.48029e-07	1.48095e-07	1.4803e-07	1.06569e-08	1.15116e-07
cg09230646	5.41e-12	0	1.49197e-07	1.49127e-07	1.49127e-07	1.49197e-07	1.49127e-07	1.06569e-08	1.15116e-07
cg14023451	6.5e-12	0	1.79257e-07	1.79166e-07	1.79166e-07	1.79258e-07	1.79167e-07	1.16689e-08	1.26048e-07
cg15046693	6.77e-12	0	1.86703e-07	1.86602e-07	1.86602e-07	1.86704e-07	1.86602e-07	1.16689e-08	1.26048e-07
cg10305797	1.18e-11	0	3.2542e-07	3.25232e-07	3.25232e-07	3.2542e-07	3.25232e-07	1.86151e-08	2.01081e-07
cg23178308	1.26e-11	0	3.47483e-07	3.47269e-07	3.47269e-07	3.47484e-07	3.47269e-07	1.86151e-08	2.01081e-07
cg16150435	1.31e-11	0	3.61272e-07	3.61036e-07	3.61036e-07	3.61271e-07	3.61035e-07	1.86151e-08	2.01081e-07
cg15583072	1.35e-11	0	3.72303e-07	3.72047e-07	3.72047e-07	3.72302e-07	3.72046e-07	1.86151e-08	2.01081e-07
cg26091981	1.49e-11	0	4.10912e-07	4.10614e-07	4.10614e-07	4.10911e-07	4.10613e-07	1.943e-08	2.09883e-07
cg14430151	1.55e-11	0	4.27459e-07	4.27133e-07	4.27133e-07	4.2746e-07	4.27135e-07	1.943e-08	2.09883e-07
cg10334928	2.13e-11	0	5.87411e-07	5.86943e-07	5.86943e-07	5.8741e-07	5.86942e-07	2.55396e-08	2.75879e-07
cg15350036	2.58e-11	0	7.11512e-07	7.10919e-07	7.10919e-07	7.11513e-07	7.1092e-07	2.92524e-08	3.15984e-07
cg23250700	2.8e-11	0	7.72184e-07	7.71512e-07	7.71512e-07	7.72185e-07	7.71513e-07	2.92524e-08	3.15984e-07
cg03573747	2.81e-11	0	7.74942e-07	7.74239e-07	7.74239e-07	7.74941e-07	7.74238e-07	2.92524e-08	3.15984e-07
cg03569412	2.94e-11	0	8.10793e-07	8.10029e-07	8.10029e-07	8.10794e-07	8.1003e-07	2.92524e-08	3.15984e-07
cg13007988	2.97e-11	0	8.19067e-07	8.18265e-07	8.18265e-07	8.19067e-07	8.18265e-07	2.92524e-08	3.15984e-07
cg15447486	3.17e-11	0	8.74223e-07	8.73335e-07	8.73335e-07	8.74222e-07	8.73334e-07	3.01456e-08	3.25633e-07
cg25182523	3.75e-11	0	1.03417e-06	1.03309e-06	1.03309e-06	1.03417e-06	1.03309e-06	3.44725e-08	3.72372e-07
cg04180953	5.06e-11	0	1.39545e-06	1.39393e-06	1.39393e-06	1.39544e-06	1.39393e-06	4.50144e-08	4.86246e-07
cg14686321	5.77e-11	0	1.59125e-06	1.58946e-06	1.58946e-06	1.59125e-06	1.58946e-06	4.97266e-08	5.37147e-07
cg05982504	6.19e-11	0	1.70708e-06	1.7051e-06	1.7051e-06	1.70708e-06	1.7051e-06	5.17296e-08	5.58784e-07
cg26096837	6.51e-11	0	1.79533e-06	1.79318e-06	1.79318e-06	1.79533e-06	1.79318e-06	5.21001e-08	5.62785e-07
cg24525573	6.7e-11	0	1.84773e-06	1.84545e-06	1.84545e-06	1.84772e-06	1.84545e-06	5.21001e-08	5.62785e-07
cg03684977	6.81e-11	0	1.87806e-06	1.87568e-06	1.87568e-06	1.87806e-06	1.87568e-06	5.21001e-08	5.62785e-07
cg07899016	6.99e-11	0	1.9277e-06	1.92519e-06	1.92519e-06	1.9277e-06	1.92518e-06	5.21001e-08	5.62785e-07
cg24262376	7.57e-11	0	2.08765e-06	2.08485e-06	2.08485e-06	2.08765e-06	2.08485e-06	5.40953e-08	5.84338e-07
cg02643667	7.65e-11	0	2.10972e-06	2.10681e-06	2.10681e-06	2.10972e-06	2.10681e-06	5.40953e-08	5.84338e-07
cg11051139	7.99e-11	0	2.20348e-06	2.20037e-06	2.20037e-06	2.20348e-06	2.20036e-06	5.50871e-08	5.95051e-07
cg12376406	8.19e-11	0	2.25864e-06	2.25536e-06	2.25536e-06	2.25864e-06	2.25536e-06	5.50887e-08	5.95069e-07
cg14003512	9.46e-11	0	2.60888e-06	2.605e-06	2.605e-06	2.60888e-06	2.605e-06	6.09923e-08	6.58839e-07
cg02399455	9.51e-11	0	2.62267e-06	2.61867e-06	2.61867e-06	2.62267e-06	2.61867e-06	6.09923e-08	6.58839e-07
cg25682080	1.06e-10	0	2.92327e-06	2.91871e-06	2.91871e-06	2.92326e-06	2.91871e-06	6.64379e-08	7.17663e-07
cg15944856	1.11e-10	0	3.06116e-06	3.05627e-06	3.05627e-06	3.06115e-06	3.05627e-06	6.7746e-08	7.31792e-07
cg06415153	1.13e-10	0	3.11631e-06	3.11123e-06	3.11123e-06	3.11631e-06	3.11123e-06	6.7746e-08	7.31792e-07
cg01430430	1.24e-10	0	3.41967e-06	3.41397e-06	3.41397e-06	3.41967e-06	3.41396e-06	7.2759e-08	7.85943e-07
cg05384917	1.32e-10	0	3.6403e-06	3.63409e-06	3.63409e-06	3.64029e-06	3.63408e-06	7.48546e-08	8.0858e-07
cg21570818	1.33e-10	0	3.66787e-06	3.66149e-06	3.66149e-06	3.66787e-06	3.66148e-06	7.48546e-08	8.0858e-07
cg11435943	1.41e-10	0	3.8885e-06	3.88159e-06	3.88159e-06	3.88849e-06	3.88158e-06	7.777e-08	8.40072e-07
cg00051623	1.46e-10	0	4.02639e-06	4.01909e-06	4.01909e-06	4.02638e-06	4.01908e-06	7.84912e-08	8.47863e-07
cg21909391	1.48e-10	0	4.08154e-06	4.074e-06	4.074e-06	4.08153e-06	4.07399e-06	7.84912e-08	8.47863e-07
cg12461141	1.54e-10	0	4.24701e-06	4.239e-06	4.239e-06	4.247e-06	4.239e-06	8.01323e-08	8.6559e-07
cg00117172	1.7e-10	0	4.68826e-06	4.67925e-06	4.67925e-06	4.68825e-06	4.67924e-06	8.68196e-08	9.37826e-07
cg05055150	1.74e-10	0	4.79857e-06	4.78918e-06	4.78918e-06	4.79856e-06	4.78917e-06	8.72468e-08	9.4244e-07
cg02377083	1.92e-10	0	5.29498e-06	5.28442e-06	5.28442e-06	5.29496e-06	5.2844e-06	9.45531e-08	1.02136e-06
cg16112157	2.02e-10	0	5.57076e-06	5.55944e-06	5.55944e-06	5.57074e-06	5.55943e-06	9.77326e-08	1.05571e-06
cg14567401	2.23e-10	0	6.14989e-06	6.13718e-06	6.13718e-06	6.14987e-06	6.13716e-06	1.04337e-07	1.12705e-06
cg00916635	2.25e-10	0	6.20505e-06	6.192e-06	6.192e-06	6.20503e-06	6.19198e-06	1.04337e-07	1.12705e-06
cg14472778	2.27e-10	0	6.26021e-06	6.24681e-06	6.24681e-06	6.26019e-06	6.24679e-06	1.04337e-07	1.12705e-06
cg05215575	2.4e-10	0	6.61872e-06	6.60432e-06	6.60432e-06	6.6187e-06	6.6043e-06	1.07643e-07	1.16276e-06
cg11911951	2.42e-10	0	6.67388e-06	6.65911e-06	6.65911e-06	6.67385e-06	6.65909e-06	1.07643e-07	1.16276e-06
cg08057475	2.47e-10	0	6.81177e-06	6.79645e-06	6.79645e-06	6.81174e-06	6.79643e-06	1.08123e-07	1.16795e-06
cg01657408	2.53e-10	0	6.97723e-06	6.9613e-06	6.9613e-06	6.97721e-06	6.96127e-06	1.09019e-07	1.17763e-06
cg18623836	2.78e-10	0	7.66668e-06	7.64889e-06	7.64889e-06	7.66665e-06	7.64886e-06	1.17949e-07	1.27409e-06
cg18705067	2.98e-10	0	8.21824e-06	8.19887e-06	8.19887e-06	8.21821e-06	8.19884e-06	1.24519e-07	1.34505e-06
cg14483391	3.28e-10	0	9.04558e-06	9.02394e-06	9.02394e-06	9.04554e-06	9.02389e-06	1.34693e-07	1.45495e-06
cg12966875	3.37e-10	0	9.29379e-06	9.27121e-06	9.27087e-06	9.29374e-06	9.27116e-06	1.34693e-07	1.45495e-06
cg15975283	3.37e-10	0	9.29379e-06	9.27121e-06	9.27087e-06	9.29374e-06	9.27116e-06	1.34693e-07	1.45495e-06
cg09793866	3.42e-10	0	9.43168e-06	9.40808e-06	9.40808e-06	9.43163e-06	9.40803e-06	1.34738e-07	1.45544e-06
cg18085435	3.52e-10	0	9.70746e-06	9.68282e-06	9.68282e-06	9.70741e-06	9.68277e-06	1.35209e-07	1.46053e-06
cg25152942	3.53e-10	0	9.73503e-06	9.70997e-06	9.70997e-06	9.73499e-06	9.70992e-06	1.35209e-07	1.46053e-06
cg03490200	3.6e-10	0	9.92808e-06	9.90216e-06	9.90216e-06	9.92803e-06	9.90211e-06	1.36001e-07	1.46908e-06
cg14324838	3.71e-10	0	1.02314e-05	1.02044e-05	1.02044e-05	1.02314e-05	1.02043e-05	1.38263e-07	1.49351e-06
cg17122311	4.02e-10	0	1.10864e-05	1.10566e-05	1.10566e-05	1.10863e-05	1.10565e-05	1.46236e-07	1.57964e-06
cg26918728	4.03e-10	0	1.11139e-05	1.10837e-05	1.10837e-05	1.11139e-05	1.10836e-05	1.46236e-07	1.57964e-06
cg18129786	4.14e-10	0	1.14173e-05	1.13858e-05	1.13858e-05	1.14172e-05	1.13858e-05	1.4779e-07	1.59643e-06
cg13214422	4.18e-10	0	1.15276e-05	1.14954e-05	1.14954e-05	1.15275e-05	1.14954e-05	1.4779e-07	1.59643e-06
cg20289911	4.29e-10	0	1.1831e-05	1.17975e-05	1.17975e-05	1.18309e-05	1.17974e-05	1.49759e-07	1.6177e-06
cg10212621	4.41e-10	0	1.21619e-05	1.21271e-05	1.21271e-05	1.21618e-05	1.2127e-05	1.52024e-07	1.64216e-06
cg14385738	4.49e-10	0	1.23825e-05	1.23466e-05	1.23466e-05	1.23824e-05	1.23465e-05	1.52871e-07	1.65131e-06
cg14723032	4.75e-10	0	1.30996e-05	1.30611e-05	1.30611e-05	1.30995e-05	1.3061e-05	1.58979e-07	1.71729e-06
cg04757243	4.84e-10	0	1.33478e-05	1.33081e-05	1.33081e-05	1.33477e-05	1.3308e-05	1.58979e-07	1.71729e-06
cg11928198	4.89e-10	0	1.34856e-05	1.34451e-05	1.34451e-05	1.34855e-05	1.3445e-05	1.58979e-07	1.71729e-06
cg21342728	4.9e-10	0	1.35132e-05	1.34721e-05	1.34721e-05	1.35131e-05	1.3472e-05	1.58979e-07	1.71729e-06
cg21137417	5.06e-10	0	1.39545e-05	1.39115e-05	1.39115e-05	1.39544e-05	1.39114e-05	1.62261e-07	1.75275e-06
cg10275770	5.46e-10	0	1.50576e-05	1.50106e-05	1.50106e-05	1.50575e-05	1.50105e-05	1.73076e-07	1.86957e-06
cg02671171	5.8e-10	0	1.59952e-05	1.59448e-05	1.59448e-05	1.59951e-05	1.59447e-05	1.81764e-07	1.96342e-06
cg18328334	6.21e-10	0	1.71259e-05	1.70713e-05	1.70713e-05	1.71258e-05	1.70711e-05	1.92426e-07	2.07859e-06
cg20955688	6.51e-10	0	1.79533e-05	1.78953e-05	1.78953e-05	1.79531e-05	1.78952e-05	1.98804e-07	2.14748e-06
cg18108623	6.56e-10	0	1.80912e-05	1.80321e-05	1.80321e-05	1.8091e-05	1.8032e-05	1.98804e-07	2.14748e-06
cg03430998	6.68e-10	0	1.84221e-05	1.83613e-05	1.83613e-05	1.84219e-05	1.83611e-05	1.99866e-07	2.15896e-06
cg06238491	6.74e-10	0	1.85876e-05	1.85256e-05	1.85256e-05	1.85874e-05	1.85254e-05	1.99866e-07	2.15896e-06
cg11072113	6.82e-10	0	1.88082e-05	1.87448e-05	1.87448e-05	1.8808e-05	1.87446e-05	2.00087e-07	2.16134e-06
cg22215192	7.07e-10	0	1.94976e-05	1.94312e-05	1.94312e-05	1.94975e-05	1.9431e-05	2.04824e-07	2.21251e-06
cg05342835	7.13e-10	0	1.96631e-05	1.95954e-05	1.95954e-05	1.96629e-05	1.95952e-05	2.04824e-07	2.21251e-06
cg07361385	7.23e-10	0	1.99389e-05	1.98695e-05	1.98695e-05	1.99387e-05	1.98693e-05	2.05556e-07	2.22041e-06
cg23191950	7.48e-10	0	2.06283e-05	2.05558e-05	2.05558e-05	2.06281e-05	2.05556e-05	2.0976e-07	2.26583e-06
cg10774440	7.53e-10	0	2.07662e-05	2.06924e-05	2.06924e-05	2.0766e-05	2.06922e-05	2.0976e-07	2.26583e-06
cg03782727	7.65e-10	0	2.10972e-05	2.10214e-05	2.10214e-05	2.10969e-05	2.10212e-05	2.10972e-07	2.27892e-06
cg10707565	8.45e-10	0	2.33034e-05	2.32189e-05	2.32189e-05	2.33031e-05	2.32186e-05	2.30727e-07	2.49231e-06
cg07456201	8.66e-10	0	2.38825e-05	2.37951e-05	2.37951e-05	2.38823e-05	2.37948e-05	2.34143e-07	2.52921e-06
cg16911220	8.79e-10	0	2.42411e-05	2.41514e-05	2.41514e-05	2.42408e-05	2.41511e-05	2.3535e-07	2.54225e-06
cg17950095	8.97e-10	0	2.47375e-05	2.46451e-05	2.46442e-05	2.47372e-05	2.46448e-05	2.35595e-07	2.5449e-06
cg22437284	8.97e-10	0	2.47375e-05	2.46451e-05	2.46442e-05	2.47372e-05	2.46448e-05	2.35595e-07	2.5449e-06
cg25336198	9.13e-10	0	2.51787e-05	2.50828e-05	2.50828e-05	2.51784e-05	2.50825e-05	2.37535e-07	2.56586e-06
cg14998713	9.33e-10	0	2.57303e-05	2.56314e-05	2.56314e-05	2.57299e-05	2.5631e-05	2.4047e-07	2.59756e-06
cg11037787	9.44e-10	0	2.60336e-05	2.59326e-05	2.59326e-05	2.60333e-05	2.59323e-05	2.41052e-07	2.60385e-06
cg00245878	9.65e-10	0	2.66128e-05	2.65085e-05	2.65085e-05	2.66124e-05	2.65082e-05	2.44154e-07	2.63735e-06
cg15051063	9.9e-10	0	2.73022e-05	2.71943e-05	2.71943e-05	2.73018e-05	2.71939e-05	2.48202e-07	2.68108e-06
cg12858460	1e-09	0	2.7578e-05	2.7468e-05	2.7468e-05	2.75776e-05	2.74676e-05	2.4845e-07	2.68376e-06
cg00488300	1.01e-09	0	2.78538e-05	2.77417e-05	2.77417e-05	2.78534e-05	2.77413e-05	2.48694e-07	2.6864e-06
cg07997737	1.06e-09	0	2.92327e-05	2.9114e-05	2.9114e-05	2.92323e-05	2.91135e-05	2.58696e-07	2.79444e-06
cg23391785	1.07e-09	0	2.95085e-05	2.93875e-05	2.93875e-05	2.9508e-05	2.93871e-05	2.58846e-07	2.79606e-06
cg07476030	1.1e-09	0	3.03358e-05	3.02104e-05	3.02104e-05	3.03353e-05	3.02099e-05	2.6379e-07	2.84946e-06
cg06436504	1.25e-09	0	3.44725e-05	3.43287e-05	3.43287e-05	3.44719e-05	3.43282e-05	2.97177e-07	3.21011e-06
cg03311899	1.3e-09	0	3.58514e-05	3.57006e-05	3.57006e-05	3.58508e-05	3.57e-05	3.06422e-07	3.30998e-06
cg03700462	1.38e-09	0	3.80576e-05	3.78962e-05	3.78962e-05	3.80569e-05	3.78955e-05	3.22522e-07	3.48389e-06
cg18738906	1.4e-09	0	3.86092e-05	3.8444e-05	3.8444e-05	3.86085e-05	3.84433e-05	3.24447e-07	3.50468e-06
cg24928687	1.42e-09	0	3.91608e-05	3.89918e-05	3.89918e-05	3.916e-05	3.8991e-05	3.2634e-07	3.52512e-06
cg23207990	1.46e-09	0	4.02639e-05	4.00887e-05	4.00887e-05	4.02631e-05	4.00879e-05	3.32759e-07	3.59447e-06
cg08719486	1.48e-09	0	4.08154e-05	4.06364e-05	4.06364e-05	4.08146e-05	4.06355e-05	3.34553e-07	3.61384e-06
cg24495017	1.53e-09	0	4.21943e-05	4.20077e-05	4.20077e-05	4.21935e-05	4.20068e-05	3.43043e-07	3.70556e-06
cg18987220	1.59e-09	0	4.3849e-05	4.36535e-05	4.36535e-05	4.38481e-05	4.36525e-05	3.53621e-07	3.81982e-06
cg15746719	1.62e-09	0	4.46764e-05	4.44755e-05	4.44755e-05	4.46754e-05	4.44745e-05	3.56125e-07	3.84687e-06
cg02657438	1.64e-09	0	4.52279e-05	4.50229e-05	4.50213e-05	4.52269e-05	4.50219e-05	3.56125e-07	3.84687e-06
cg10853416	1.64e-09	0	4.52279e-05	4.50229e-05	4.50213e-05	4.52269e-05	4.50219e-05	3.56125e-07	3.84687e-06
cg02100848	1.71e-09	0	4.71584e-05	4.69412e-05	4.69412e-05	4.71573e-05	4.69401e-05	3.67707e-07	3.97197e-06
cg13271951	1.72e-09	0	4.74342e-05	4.7214e-05	4.7214e-05	4.7433e-05	4.72129e-05	3.67707e-07	3.97197e-06
cg03503295	1.76e-09	0	4.85373e-05	4.83102e-05	4.83085e-05	4.85361e-05	4.83091e-05	3.70514e-07	4.00229e-06
cg04458548	1.76e-09	0	4.85373e-05	4.83102e-05	4.83085e-05	4.85361e-05	4.83091e-05	3.70514e-07	4.00229e-06
cg19945840	1.83e-09	0	5.04677e-05	5.0228e-05	5.0228e-05	5.04665e-05	5.02267e-05	3.80741e-07	4.11277e-06
cg16173109	1.84e-09	0	5.07435e-05	5.05006e-05	5.05006e-05	5.07422e-05	5.04994e-05	3.80741e-07	4.11277e-06
cg05663262	1.85e-09	0	5.10193e-05	5.07733e-05	5.07733e-05	5.1018e-05	5.0772e-05	3.80741e-07	4.11277e-06
cg06465194	1.94e-09	0	5.35013e-05	5.32414e-05	5.32414e-05	5.34999e-05	5.32399e-05	3.9542e-07	4.27133e-06
cg21120249	1.95e-09	0	5.37771e-05	5.35138e-05	5.35138e-05	5.37757e-05	5.35124e-05	3.9542e-07	4.27133e-06
cg00673191	2.01e-09	0	5.54318e-05	5.51584e-05	5.51584e-05	5.54302e-05	5.51569e-05	4.04612e-07	4.37062e-06
cg27380758	2.03e-09	0	5.59833e-05	5.57052e-05	5.57052e-05	5.59818e-05	5.57037e-05	4.05676e-07	4.38212e-06
cg14911395	2.07e-09	0	5.70865e-05	5.68008e-05	5.68008e-05	5.70848e-05	5.67992e-05	4.10694e-07	4.43632e-06
cg02831604	2.09e-09	0	5.7638e-05	5.73475e-05	5.73475e-05	5.76364e-05	5.73459e-05	4.117e-07	4.44719e-06
cg11283860	2.14e-09	0	5.90169e-05	5.87173e-05	5.87173e-05	5.90152e-05	5.87156e-05	4.175e-07	4.50984e-06
cg20721467	2.16e-09	0	5.95685e-05	5.92639e-05	5.92639e-05	5.95667e-05	5.92622e-05	4.175e-07	4.50984e-06
cg18113270	2.17e-09	0	5.98443e-05	5.95361e-05	5.95361e-05	5.98425e-05	5.95343e-05	4.175e-07	4.50984e-06
cg20583073	2.18e-09	0	6.012e-05	5.98083e-05	5.98083e-05	6.01182e-05	5.98065e-05	4.175e-07	4.50984e-06
cg24243265	2.23e-09	0	6.14989e-05	6.11778e-05	6.11778e-05	6.1497e-05	6.11759e-05	4.22112e-07	4.55966e-06
cg04806409	2.25e-09	0	6.20505e-05	6.17242e-05	6.1722e-05	6.20486e-05	6.17223e-05	4.22112e-07	4.55966e-06
cg22778981	2.25e-09	0	6.20505e-05	6.17242e-05	6.1722e-05	6.20486e-05	6.17223e-05	4.22112e-07	4.55966e-06
cg00833777	2.33e-09	0	6.42567e-05	6.39142e-05	6.39142e-05	6.42547e-05	6.39122e-05	4.33104e-07	4.67839e-06
cg01593385	2.34e-09	0	6.45325e-05	6.41862e-05	6.41862e-05	6.45304e-05	6.41841e-05	4.33104e-07	4.67839e-06
cg20579480	2.36e-09	0	6.50841e-05	6.47324e-05	6.47324e-05	6.5082e-05	6.47303e-05	4.33894e-07	4.68692e-06
cg18655915	2.5e-09	0	6.8945e-05	6.857e-05	6.857e-05	6.89426e-05	6.85676e-05	4.51276e-07	4.87469e-06
cg23857226	2.51e-09	0	6.92208e-05	6.88418e-05	6.88418e-05	6.92184e-05	6.88394e-05	4.51276e-07	4.87469e-06
cg15037004	2.52e-09	0	6.94966e-05	6.91135e-05	6.9111e-05	6.94941e-05	6.91111e-05	4.51276e-07	4.87469e-06
cg24793265	2.52e-09	0	6.94966e-05	6.91135e-05	6.9111e-05	6.94941e-05	6.91111e-05	4.51276e-07	4.87469e-06
cg24512973	2.64e-09	0	7.28059e-05	7.23994e-05	7.23994e-05	7.28033e-05	7.23967e-05	4.69716e-07	5.07387e-06
cg15210427	2.67e-09	0	7.36333e-05	7.32194e-05	7.32194e-05	7.36305e-05	7.32167e-05	4.72008e-07	5.09863e-06
cg05089968	2.7e-09	0	7.44606e-05	7.40394e-05	7.40394e-05	7.44578e-05	7.40367e-05	4.74271e-07	5.12308e-06
cg08536841	2.81e-09	0	7.74942e-05	7.7053e-05	7.70502e-05	7.74912e-05	7.705e-05	4.86062e-07	5.25045e-06
cg13696012	2.81e-09	0	7.74942e-05	7.7053e-05	7.70502e-05	7.74912e-05	7.705e-05	4.86062e-07	5.25045e-06
cg11203041	2.82e-09	0	7.777e-05	7.73216e-05	7.73216e-05	7.77669e-05	7.73186e-05	4.86062e-07	5.25045e-06
cg00278366	2.87e-09	0	7.91489e-05	7.86897e-05	7.86868e-05	7.91457e-05	7.86866e-05	4.88573e-07	5.27757e-06
cg04956382	2.87e-09	0	7.91489e-05	7.86897e-05	7.86868e-05	7.91457e-05	7.86866e-05	4.88573e-07	5.27757e-06
cg10585962	2.89e-09	0	7.97004e-05	7.92322e-05	7.92322e-05	7.96972e-05	7.92291e-05	4.8896e-07	5.28175e-06
cg09424308	2.94e-09	0	8.10793e-05	8.06001e-05	8.05972e-05	8.1076e-05	8.05969e-05	4.9139e-07	5.308e-06
cg19654437	2.94e-09	0	8.10793e-05	8.06001e-05	8.05972e-05	8.1076e-05	8.05969e-05	4.9139e-07	5.308e-06
cg11547724	3.03e-09	0	8.35613e-05	8.30614e-05	8.30614e-05	8.35578e-05	8.30579e-05	5.03382e-07	5.43753e-06
cg12836863	3.1e-09	0	8.54918e-05	8.49772e-05	8.49741e-05	8.54881e-05	8.49736e-05	5.0888e-07	5.49692e-06
cg26093148	3.1e-09	0	8.54918e-05	8.49772e-05	8.49741e-05	8.54881e-05	8.49736e-05	5.0888e-07	5.49692e-06
cg03366382	3.32e-09	0	9.1559e-05	9.10012e-05	9.10012e-05	9.15548e-05	9.09971e-05	5.41769e-07	5.85219e-06
cg22737001	3.35e-09	0	9.23863e-05	9.18201e-05	9.18201e-05	9.2382e-05	9.18159e-05	5.43449e-07	5.87034e-06
cg02250594	3.39e-09	0	9.34894e-05	9.29131e-05	9.29131e-05	9.3485e-05	9.29088e-05	5.46722e-07	5.90569e-06
cg26530341	3.43e-09	0	9.45925e-05	9.4006e-05	9.4006e-05	9.45881e-05	9.40016e-05	5.49957e-07	5.94064e-06
cg07237830	3.55e-09	0	9.79019e-05	9.72913e-05	9.72913e-05	9.78971e-05	9.72866e-05	5.65907e-07	6.11293e-06
cg02553486	3.63e-09	0	0.000100108	9.94801e-05	9.94801e-05	0.000100103	9.94752e-05	5.75334e-07	6.21476e-06
cg12610744	3.73e-09	0	0.000102866	0.000102217	0.000102217	0.000102861	0.000102212	5.87805e-07	6.34948e-06
cg05619712	3.89e-09	0	0.000107278	0.000106598	0.000106598	0.000107273	0.000106592	6.09536e-07	6.58422e-06
cg01129459	3.93e-09	0	0.000108382	0.00010769	0.00010769	0.000108376	0.000107684	6.12325e-07	6.61434e-06
cg17108819	4.23e-09	0	0.000116655	0.000115906	0.000115906	0.000116648	0.0001159	6.53244e-07	7.05635e-06
cg18121684	4.24e-09	0	0.000116931	0.000116176	0.000116176	0.000116924	0.000116169	6.53244e-07	7.05635e-06
cg18149207	4.37e-09	0	0.000120516	0.000119734	0.000119729	0.000120509	0.000119726	6.6369e-07	7.16919e-06
cg24768561	4.37e-09	0	0.000120516	0.000119734	0.000119729	0.000120509	0.000119726	6.6369e-07	7.16919e-06
cg19764555	4.38e-09	0	0.000120792	0.000119999	0.000119999	0.000120784	0.000119992	6.6369e-07	7.16919e-06
cg17582777	4.48e-09	0	0.000123549	0.000122734	0.000122734	0.000123542	0.000122727	6.75134e-07	7.2928e-06
cg03852144	4.89e-09	0	0.000134856	0.000133962	0.000133962	0.000134847	0.000133953	7.30444e-07	7.89027e-06
cg13760253	4.9e-09	0	0.000135132	0.000134231	0.000134231	0.000135123	0.000134222	7.30444e-07	7.89027e-06
cg14592099	5.04e-09	0	0.000138993	0.000138061	0.000138061	0.000138983	0.000138051	7.47275e-07	8.07207e-06
cg18979223	5.15e-09	0	0.000142027	0.000141069	0.000141069	0.000142017	0.000141059	7.59501e-07	8.20414e-06
cg10801369	5.33e-09	0	0.000146991	0.000145994	0.000145994	0.00014698	0.000145983	7.81866e-07	8.44572e-06
cg23307338	5.63e-09	0	0.000155264	0.000154206	0.000154206	0.000155252	0.000154194	8.21503e-07	8.87389e-06
cg27610561	5.73e-09	0	0.000158022	0.000156939	0.000156939	0.000158009	0.000156927	8.31694e-07	8.98397e-06
cg22150335	5.93e-09	0	0.000163538	0.000162411	0.000162411	0.000163524	0.000162398	8.53194e-07	9.21621e-06
cg16505204	5.94e-09	0	0.000163813	0.000162679	0.000162679	0.0001638	0.000162666	8.53194e-07	9.21621e-06
cg13323752	6.12e-09	0	0.000168777	0.000167602	0.000167602	0.000168763	0.000167588	8.74494e-07	9.44629e-06
cg11719784	6.19e-09	0	0.000170708	0.000169513	0.000169513	0.000170693	0.000169499	8.79937e-07	9.50509e-06
cg09038914	6.31e-09	0	0.000174017	0.000172793	0.000172793	0.000174002	0.000172778	8.92396e-07	9.63967e-06
cg05406101	6.36e-09	0	0.000175396	0.000174156	0.000174156	0.000175381	0.000174141	8.94878e-07	9.66648e-06
cg22692158	6.49e-09	0	0.000178981	0.000177709	0.000177709	0.000178965	0.000177693	9.08534e-07	9.81399e-06
cg08244028	6.84e-09	0	0.000188634	0.000187286	0.000187286	0.000188616	0.000187269	9.52695e-07	1.0291e-05
cg16301617	6.89e-09	0	0.000190012	0.000188648	0.000188648	0.000189994	0.00018863	9.54836e-07	1.03141e-05
cg24816455	7.05e-09	0	0.000194425	0.000193022	0.000193022	0.000194406	0.000193003	9.71404e-07	1.04931e-05
cg14271690	7.08e-09	0	0.000195252	0.000193836	0.000193836	0.000195233	0.000193817	9.71404e-07	1.04931e-05
cg00499822	7.24e-09	0	0.000199665	0.000198209	0.000198209	0.000199645	0.00019819	9.88439e-07	1.06771e-05
cg08816023	7.5e-09	0	0.000206835	0.00020532	0.00020532	0.000206814	0.000205299	1.01889e-06	1.10061e-05
cg10376763	7.67e-09	0	0.000211523	0.000209966	0.000209966	0.000211501	0.000209944	1.03688e-06	1.12004e-05
cg11634198	7.74e-09	0	0.000213454	0.000211875	0.000211875	0.000213431	0.000211852	1.04124e-06	1.12475e-05
cg06484397	7.92e-09	0	0.000218418	0.000216794	0.000216794	0.000218394	0.000216771	1.06028e-06	1.14532e-05
cg04947157	7.98e-09	0	0.000220072	0.000218429	0.000218429	0.000220048	0.000218405	1.06315e-06	1.14842e-05
cg03459809	8.17e-09	0	0.000225312	0.000223621	0.000223613	0.000225287	0.000223596	1.07805e-06	1.16451e-05
cg25476145	8.17e-09	0	0.000225312	0.000223621	0.000223613	0.000225287	0.000223596	1.07805e-06	1.16451e-05
cg07471052	8.31e-09	0	0.000229173	0.000227436	0.000227436	0.000229147	0.000227411	1.0913e-06	1.17882e-05
cg00619207	8.66e-09	0	0.000238825	0.000237007	0.000237007	0.000238797	0.000236979	1.13174e-06	1.2225e-05
cg04303901	8.7e-09	0	0.000239929	0.000238093	0.000238093	0.0002399	0.000238065	1.13174e-06	1.2225e-05
cg09195271	8.9e-09	0	0.000245444	0.000243557	0.000243557	0.000245414	0.000243528	1.15232e-06	1.24474e-05
cg04144768	9.02e-09	0	0.000248754	0.000246832	0.000246832	0.000248723	0.000246802	1.16057e-06	1.25365e-05
cg21478437	9.05e-09	0	0.000249581	0.000247644	0.000247644	0.00024955	0.000247614	1.16057e-06	1.25365e-05
cg05798712	9.09e-09	0	0.000250684	0.00024873	0.00024873	0.000250653	0.000248699	1.16057e-06	1.25365e-05
cg19224278	9.67e-09	0	0.000266679	0.000264591	0.000264591	0.000266644	0.000264556	1.22894e-06	1.3275e-05
cg12413566	9.82e-09	0	0.000270816	0.000268685	0.000268685	0.000270779	0.000268649	1.23976e-06	1.33919e-05
cg22775000	9.89e-09	0	0.000272746	0.00027059	0.000270581	0.000272709	0.000270554	1.23976e-06	1.33919e-05
cg24392274	9.89e-09	0	0.000272746	0.00027059	0.000270581	0.000272709	0.000270554	1.23976e-06	1.33919e-05
cg00596686	1.07e-08	0	0.000295085	0.000292731	0.000292731	0.000295041	0.000292688	1.33522e-06	1.44231e-05
cg14494812	1.08e-08	0	0.000297842	0.000295456	0.000295456	0.000297798	0.000295412	1.34163e-06	1.44923e-05
cg11354906	1.09e-08	0	0.0003006	0.00029818	0.00029818	0.000300555	0.000298136	1.34798e-06	1.45609e-05
cg26789453	1.12e-08	0	0.000308874	0.000306376	0.000306376	0.000308826	0.000306329	1.3789e-06	1.48949e-05
cg06488505	1.13e-08	0	0.000311631	0.0003091	0.0003091	0.000311583	0.000309052	1.38503e-06	1.49611e-05
cg25720804	1.14e-08	0	0.000314389	0.000311824	0.000311824	0.00031434	0.000311776	1.3911e-06	1.50267e-05
cg12741488	1.18e-08	0	0.00032542	0.000322754	0.000322754	0.000325367	0.000322702	1.43357e-06	1.54854e-05
cg23140706	1.21e-08	0	0.000333694	0.000330947	0.000330947	0.000333638	0.000330892	1.46357e-06	1.58095e-05
cg21229055	1.22e-08	0	0.000336452	0.00033367	0.00033367	0.000336395	0.000333614	1.46922e-06	1.58705e-05
cg23878206	1.25e-08	0	0.000344725	0.000341863	0.000341863	0.000344666	0.000341804	1.4988e-06	1.61901e-05
cg26825755	1.26e-08	0	0.000347483	0.000344585	0.000344585	0.000347422	0.000344525	1.50425e-06	1.6249e-05
cg00888561	1.28e-08	0	0.000352998	0.000350042	0.000350042	0.000352936	0.00034998	1.52154e-06	1.64357e-05
cg01739167	1.33e-08	0	0.000366787	0.000363702	0.000363702	0.00036672	0.000363636	1.57419e-06	1.70045e-05
cg05023691	1.34e-08	0	0.000369545	0.000366423	0.000366423	0.000369477	0.000366356	1.57925e-06	1.70591e-05
cg26776077	1.36e-08	0	0.000375061	0.000371878	0.000371878	0.00037499	0.000371809	1.59417e-06	1.72203e-05
cg23839680	1.37e-08	0	0.000377819	0.000374599	0.000374585	0.000377747	0.000374529	1.59417e-06	1.72203e-05
cg27442349	1.37e-08	0	0.000377819	0.000374599	0.000374585	0.000377747	0.000374529	1.59417e-06	1.72203e-05
cg24579667	1.41e-08	0	0.00038885	0.000385508	0.000385494	0.000388774	0.000385434	1.62699e-06	1.75747e-05
cg26206598	1.41e-08	0	0.00038885	0.000385508	0.000385494	0.000388774	0.000385434	1.62699e-06	1.75747e-05
cg23082877	1.48e-08	0	0.000408154	0.000404617	0.000404617	0.000408071	0.000404535	1.70064e-06	1.83704e-05
cg12864581	1.49e-08	0	0.000410912	0.000407336	0.000407336	0.000410828	0.000407253	1.70503e-06	1.84177e-05
cg10726357	1.52e-08	0	0.000419186	0.000415522	0.000415522	0.000419098	0.000415436	1.72928e-06	1.86797e-05
cg13144783	1.53e-08	0	0.000421943	0.000418241	0.000418225	0.000421854	0.000418153	1.72928e-06	1.86797e-05
cg19630689	1.53e-08	0	0.000421943	0.000418241	0.000418225	0.000421854	0.000418153	1.72928e-06	1.86797e-05
cg19005210	1.57e-08	0	0.000432975	0.000429144	0.000429144	0.000432881	0.000429052	1.76724e-06	1.90898e-05
cg01623438	1.59e-08	0	0.00043849	0.000434595	0.000434579	0.000438394	0.0004345	1.77526e-06	1.91764e-05
cg08319238	1.59e-08	0	0.00043849	0.000434595	0.000434579	0.000438394	0.0004345	1.77526e-06	1.91764e-05
cg24092914	1.61e-08	0	0.000444006	0.000440029	0.000440029	0.000443907	0.000439932	1.79035e-06	1.93393e-05
cg08097882	1.62e-08	0	0.000446764	0.000442746	0.000442746	0.000446664	0.000442648	1.79423e-06	1.93813e-05
cg24399405	1.67e-08	0	0.000460553	0.000456394	0.000456394	0.000460447	0.00045629	1.84221e-06	1.98996e-05
cg21706946	1.7e-08	0	0.000468826	0.000464576	0.000464576	0.000468716	0.000464468	1.86783e-06	2.01763e-05
cg06144905	1.74e-08	0	0.000479857	0.00047549	0.00047549	0.000479742	0.000475377	1.9042e-06	2.05691e-05
cg01112778	1.76e-08	0	0.000485373	0.000480938	0.00048092	0.000485255	0.000480822	1.91092e-06	2.06417e-05
cg12830694	1.76e-08	0	0.000485373	0.000480938	0.00048092	0.000485255	0.000480822	1.91092e-06	2.06417e-05
cg23855121	1.81e-08	0	0.000499162	0.000494564	0.000494546	0.000499037	0.000494442	1.94985e-06	2.10623e-05
cg27412093	1.81e-08	0	0.000499162	0.000494564	0.000494546	0.000499037	0.000494442	1.94985e-06	2.10623e-05
cg12717594	1.83e-08	0	0.000504677	0.000499993	0.000499993	0.00050455	0.000499868	1.96373e-06	2.12122e-05
cg27491887	1.86e-08	0	0.000512951	0.000508171	0.000508171	0.000512819	0.000508042	1.98818e-06	2.14764e-05
cg14818279	1.93e-08	0	0.000532255	0.000527276	0.000527276	0.000532114	0.000527137	2.05504e-06	2.21986e-05
cg22959932	1.94e-08	0	0.000535013	0.000529989	0.000529989	0.00053487	0.000529848	2.05774e-06	2.22278e-05
cg17240454	1.95e-08	0	0.000537771	0.000532701	0.000532701	0.000537626	0.000532559	2.06043e-06	2.22567e-05
cg27652350	2.04e-08	0	0.000562591	0.000557267	0.000557267	0.000562433	0.000557112	2.14729e-06	2.31951e-05
cg26160573	2.06e-08	0	0.000568107	0.00056271	0.00056271	0.000567945	0.000562551	2.1601e-06	2.33334e-05
cg12967560	2.07e-08	0	0.000570865	0.000565421	0.000565421	0.000570702	0.000565261	2.16237e-06	2.33579e-05
cg01965939	2.1e-08	0	0.000579138	0.000573594	0.000573552	0.00057897	0.00057343	2.16906e-06	2.34302e-05
cg06834875	2.1e-08	0	0.000579138	0.000573594	0.000573552	0.00057897	0.00057343	2.16906e-06	2.34302e-05
cg18416881	2.1e-08	0	0.000579138	0.000573594	0.000573552	0.00057897	0.00057343	2.16906e-06	2.34302e-05
cg11804789	2.16e-08	0	0.000595685	0.000589918	0.000589918	0.000595507	0.000589744	2.2227e-06	2.40097e-05
cg00280814	2.17e-08	0	0.000598443	0.000592627	0.000592627	0.000598264	0.000592451	2.22469e-06	2.40312e-05
cg23398241	2.2e-08	0	0.000606716	0.000600798	0.000600798	0.000606532	0.000600618	2.2471e-06	2.42732e-05
cg12508624	2.24e-08	0	0.000617747	0.000611699	0.000611699	0.000617556	0.000611512	2.27951e-06	2.46233e-05
cg25141490	2.25e-08	0	0.000620505	0.000614408	0.000614408	0.000620313	0.000614219	2.28127e-06	2.46423e-05
cg22194129	2.3e-08	0	0.000634294	0.000628038	0.000628038	0.000634093	0.000627841	2.32342e-06	2.50976e-05
cg16983159	2.31e-08	0	0.000637052	0.000630746	0.000630746	0.000636849	0.000630547	2.32501e-06	2.51147e-05
cg26212229	2.35e-08	0	0.000648083	0.000641644	0.000641644	0.000647873	0.000641438	2.34265e-06	2.53053e-05
cg01408558	2.36e-08	0	0.000650841	0.000644351	0.000644351	0.000650629	0.000644143	2.34265e-06	2.53053e-05
cg04347447	2.37e-08	0	0.000653599	0.000647057	0.00064701	0.000653385	0.000646848	2.34265e-06	2.53053e-05
cg15604467	2.37e-08	0	0.000653599	0.000647057	0.00064701	0.000653385	0.000646848	2.34265e-06	2.53053e-05
cg18493147	2.37e-08	0	0.000653599	0.000647057	0.00064701	0.000653385	0.000646848	2.34265e-06	2.53053e-05
cg18042806	2.39e-08	0	0.000659114	0.000652446	0.000652446	0.000658897	0.000652233	2.35398e-06	2.54277e-05
cg20092728	2.52e-08	0	0.000694966	0.00068791	0.00068791	0.000694724	0.000687673	2.47319e-06	2.67154e-05
cg06119575	2.77e-08	0	0.000763911	0.000756127	0.000756127	0.000763619	0.000755841	2.7089e-06	2.92616e-05
cg20773127	2.78e-08	0	0.000766668	0.000758829	0.000758829	0.000766375	0.000758541	2.70908e-06	2.92635e-05
cg22502171	2.88e-08	0	0.000794246	0.000786096	0.000786096	0.000793931	0.000785787	2.79637e-06	3.02064e-05
cg11320084	2.89e-08	0	0.000797004	0.000788797	0.000788797	0.000796687	0.000788486	2.79637e-06	3.02064e-05
cg19355190	2.9e-08	0	0.000799762	0.000791497	0.000791497	0.000799442	0.000791184	2.79637e-06	3.02064e-05
cg14417329	2.95e-08	0	0.000813551	0.000805114	0.000805114	0.00081322	0.00080479	2.83441e-06	3.06173e-05
cg02266731	2.96e-08	0	0.000816309	0.000807814	0.000807814	0.000815976	0.000807487	2.83441e-06	3.06173e-05
cg17812431	2.99e-08	0	0.000824582	0.000815971	0.000815971	0.000824242	0.000815638	2.85323e-06	3.08206e-05
cg18839416	3.01e-08	0	0.000830098	0.000821399	0.000821399	0.000829753	0.000821062	2.86241e-06	3.09197e-05
cg15227610	3.09e-08	0	0.00085216	0.000843199	0.000843199	0.000851797	0.000842844	2.92839e-06	3.16324e-05
cg03954858	3.18e-08	0	0.00087698	0.000867727	0.000867695	0.000876596	0.00086735	2.99311e-06	3.23316e-05
cg13474734	3.18e-08	0	0.00087698	0.000867727	0.000867695	0.000876596	0.00086735	2.99311e-06	3.23316e-05
cg13263114	3.25e-08	0	0.000896285	0.000886762	0.000886762	0.000895883	0.000886369	3.04859e-06	3.29309e-05
cg22681784	3.28e-08	0	0.000904558	0.000894915	0.000894915	0.000904149	0.000894515	3.0663e-06	3.31222e-05
cg12343638	3.37e-08	0	0.000929379	0.000919437	0.000919437	0.000928947	0.000919015	3.13851e-06	3.39022e-05
cg10590292	3.38e-08	0	0.000932136	0.000922132	0.000922132	0.000931702	0.000921707	3.13851e-06	3.39022e-05
cg14296374	3.44e-08	0	0.000948683	0.000938466	0.000938466	0.000948233	0.000938026	3.1835e-06	3.43882e-05
cg21944455	3.46e-08	0	0.000954199	0.000943888	0.000943888	0.000953744	0.000943443	3.1913e-06	3.44724e-05
cg05953243	3.54e-08	0	0.000976261	0.000965677	0.000965677	0.000975785	0.000965211	3.2542e-06	3.51519e-05
cg25771201	3.57e-08	0	0.000984535	0.000973825	0.000973825	0.00098405	0.000973351	3.27088e-06	3.53321e-05
cg03704031	3.63e-08	0	0.00100108	0.000990155	0.000990155	0.00100058	0.000989665	3.31117e-06	3.57673e-05
cg13521229	3.64e-08	0	0.00100384	0.000992846	0.000992846	0.00100334	0.000992354	3.31117e-06	3.57673e-05
cg02737335	3.65e-08	0	0.0010066	0.000995538	0.000995538	0.00100609	0.000995042	3.31117e-06	3.57673e-05
cg03468463	3.68e-08	0	0.00101487	0.00100368	0.00100368	0.00101436	0.00100318	3.32744e-06	3.59431e-05
cg22179082	3.77e-08	0	0.00103969	0.00102819	0.00102819	0.00103915	0.00102766	3.39768e-06	3.67018e-05
cg09829319	3.88e-08	0	0.00107003	0.00105815	0.00105815	0.00106945	0.00105759	3.48543e-06	3.76496e-05
cg01081263	3.94e-08	0	0.00108657	0.00107448	0.00107448	0.00108598	0.0010739	3.52784e-06	3.81077e-05
cg01053621	4e-08	0	0.00110312	0.0010908	0.0010908	0.00110251	0.00109021	3.56997e-06	3.85628e-05
cg03882305	4.03e-08	0	0.00111139	0.00109894	0.00109894	0.00111078	0.00109834	3.58248e-06	3.8698e-05
cg01765641	4.04e-08	0	0.00111415	0.00110163	0.00110163	0.00111353	0.00110102	3.58248e-06	3.8698e-05
cg10315334	4.13e-08	0	0.00113897	0.00112613	0.00112613	0.00113832	0.00112549	3.65055e-06	3.94333e-05
cg20289949	4.18e-08	0	0.00115276	0.00113972	0.00113972	0.0011521	0.00113907	3.67707e-06	3.97197e-05
cg20162146	4.19e-08	0	0.00115552	0.0011424	0.0011424	0.00115485	0.00114175	3.67707e-06	3.97197e-05
cg01293647	4.2e-08	0	0.00115828	0.00114509	0.00114509	0.00115761	0.00114443	3.67707e-06	3.97197e-05
cg01260219	4.22e-08	0	0.00116379	0.0011505	0.0011505	0.00116311	0.00114984	3.67997e-06	3.9751e-05
cg10280342	4.23e-08	0	0.00116655	0.00115318	0.00115318	0.00116587	0.00115252	3.67997e-06	3.9751e-05
cg02916816	4.28e-08	0	0.00118034	0.00116677	0.00116677	0.00117964	0.00116609	3.71176e-06	4.00944e-05
cg24754277	4.31e-08	0	0.00118861	0.00117491	0.00117491	0.00118791	0.00117422	3.72606e-06	4.02489e-05
cg09676390	4.36e-08	0	0.0012024	0.00118849	0.00118849	0.00120168	0.00118779	3.7575e-06	4.05886e-05
cg25942450	4.43e-08	0	0.00122171	0.00120753	0.00120753	0.00122096	0.0012068	3.80594e-06	4.11117e-05
cg09191232	4.47e-08	0	0.00123274	0.00121839	0.00121839	0.00123198	0.00121765	3.82837e-06	4.13541e-05
cg11300809	4.53e-08	0	0.00124928	0.0012347	0.0012347	0.0012485	0.00123393	3.86775e-06	4.17795e-05
cg09276363	4.57e-08	0	0.00126031	0.00124555	0.00124551	0.00125952	0.00124478	3.87789e-06	4.1889e-05
cg19237879	4.57e-08	0	0.00126031	0.00124555	0.00124551	0.00125952	0.00124478	3.87789e-06	4.1889e-05
cg13059782	4.66e-08	0	0.00128513	0.00126999	0.00126999	0.00128431	0.00126918	3.94213e-06	4.25829e-05
cg06825142	4.7e-08	0	0.00129617	0.00128084	0.00128084	0.00129533	0.00128002	3.96381e-06	4.28171e-05
cg00615377	4.73e-08	0	0.00130444	0.00128897	0.00128897	0.00130359	0.00128814	3.97695e-06	4.2959e-05
cg12554857	4.78e-08	0	0.00131823	0.00130255	0.00130255	0.00131736	0.0013017	4.00677e-06	4.32812e-05
cg26147480	4.84e-08	0	0.00133478	0.00131885	0.00131885	0.00133388	0.00131798	4.04477e-06	4.36917e-05
cg15852891	4.92e-08	0	0.00135684	0.0013406	0.0013406	0.00135592	0.0013397	4.09921e-06	4.42797e-05
cg12707353	4.94e-08	0	0.00136235	0.001346	0.001346	0.00136143	0.0013451	4.10347e-06	4.43258e-05
cg09298623	4.96e-08	0	0.00136787	0.0013514	0.0013514	0.00136693	0.00135049	4.10771e-06	4.43716e-05
cg00199549	5.01e-08	0	0.00138166	0.00136497	0.00136497	0.0013807	0.00136404	4.13261e-06	4.46405e-05
cg03534410	5.03e-08	0	0.00138717	0.00137037	0.00137037	0.00138621	0.00136943	4.13261e-06	4.46405e-05
cg12335708	5.05e-08	0	0.00139269	0.00137577	0.00137572	0.00139172	0.00137483	4.13261e-06	4.46405e-05
cg17412560	5.05e-08	0	0.00139269	0.00137577	0.00137572	0.00139172	0.00137483	4.13261e-06	4.46405e-05
cg27305662	5.13e-08	0	0.00141475	0.00139746	0.00139746	0.00141375	0.00139649	4.18566e-06	4.52135e-05
cg26521448	5.2e-08	0	0.00143406	0.00141648	0.00141648	0.00143303	0.00141548	4.23025e-06	4.56952e-05
cg07447773	5.22e-08	0	0.00143957	0.00142188	0.00142188	0.00143854	0.00142087	4.23403e-06	4.57361e-05
cg01888166	5.24e-08	0	0.00144509	0.00142727	0.00142727	0.00144404	0.00142625	4.23779e-06	4.57767e-05
cg21602160	5.42e-08	0	0.00149473	0.00147625	0.00147625	0.00149361	0.00147516	4.37055e-06	4.72107e-05
cg12069042	5.5e-08	0	0.00151679	0.00149798	0.00149798	0.00151564	0.00149686	4.42213e-06	4.77679e-05
cg09461185	5.6e-08	0	0.00154437	0.00152516	0.00152516	0.00154318	0.001524	4.48442e-06	4.84408e-05
cg05330360	5.61e-08	0	0.00154713	0.00152783	0.00152783	0.00154593	0.00152666	4.48442e-06	4.84408e-05
cg16890093	5.73e-08	0	0.00158022	0.00156045	0.00156045	0.00157897	0.00155923	4.56711e-06	4.93339e-05
cg17786776	5.75e-08	0	0.00158574	0.00156584	0.00156584	0.00158448	0.00156461	4.56984e-06	4.93635e-05
cg23829949	5.83e-08	0	0.0016078	0.00158757	0.00158757	0.00160651	0.00158631	4.62011e-06	4.99064e-05
cg00995327	5.88e-08	0	0.00162159	0.00160112	0.00160112	0.00162027	0.00159984	4.64638e-06	5.01902e-05
cg04345475	5.99e-08	0	0.00165192	0.00163102	0.00163102	0.00165056	0.00162969	4.71978e-06	5.09831e-05
cg14165663	6.02e-08	0	0.0016602	0.00163913	0.00163913	0.00165882	0.00163778	4.7299e-06	5.10924e-05
cg02774439	6.06e-08	0	0.00167123	0.00164996	0.00164996	0.00166983	0.0016486	4.7478e-06	5.12858e-05
cg18345635	6.12e-08	0	0.00168777	0.00166623	0.00166623	0.00168635	0.00166484	4.78123e-06	5.16469e-05
cg24435562	6.15e-08	0	0.00169605	0.00167434	0.00167434	0.00169461	0.00167294	4.78946e-06	5.17357e-05
cg09027725	6.17e-08	0	0.00170156	0.00167972	0.00167972	0.00170012	0.00167831	4.78946e-06	5.17357e-05
cg15518950	6.19e-08	0	0.00170708	0.0016851	0.0016851	0.00170562	0.00168368	4.78946e-06	5.17357e-05
cg05535113	6.2e-08	0	0.00170984	0.00168776	0.00168776	0.00170838	0.00168634	4.78946e-06	5.17357e-05
cg12205230	6.24e-08	0	0.00172087	0.00169859	0.00169859	0.00171939	0.00169715	4.7975e-06	5.18227e-05
cg26536164	6.26e-08	0	0.00172638	0.00170397	0.00170397	0.00172489	0.00170252	4.7975e-06	5.18227e-05
cg03112433	6.28e-08	0	0.0017319	0.00170935	0.00170929	0.0017304	0.00170789	4.7975e-06	5.18227e-05
cg22506453	6.28e-08	0	0.0017319	0.00170935	0.00170929	0.0017304	0.00170789	4.7975e-06	5.18227e-05
cg22572779	6.41e-08	0	0.00176775	0.00174461	0.00174461	0.00176619	0.00174309	4.88329e-06	5.27493e-05
cg22805632	6.45e-08	0	0.00177878	0.00175543	0.00175543	0.0017772	0.00175389	4.90022e-06	5.29322e-05
cg11932564	6.59e-08	0	0.00181739	0.00179347	0.00179347	0.00181574	0.00179186	4.99283e-06	5.39326e-05
cg04576021	6.66e-08	0	0.00183669	0.00181245	0.00181245	0.00183501	0.00181081	5.03204e-06	5.43561e-05
cg21307628	6.72e-08	0	0.00185324	0.00182871	0.00182871	0.00185153	0.00182704	5.05597e-06	5.46146e-05
cg01561916	6.75e-08	0	0.00186152	0.00183681	0.00183674	0.00185978	0.00183512	5.05597e-06	5.46146e-05
cg20895028	6.75e-08	0	0.00186152	0.00183681	0.00183674	0.00185978	0.00183512	5.05597e-06	5.46146e-05
cg13997068	6.79e-08	0	0.00187255	0.00184756	0.00184756	0.00187079	0.00184585	5.05597e-06	5.46146e-05
cg26946769	6.8e-08	0	0.0018753	0.00185021	0.00185021	0.00187355	0.0018485	5.05597e-06	5.46146e-05
cg14652095	6.82e-08	0	0.00188082	0.00185559	0.00185552	0.00187905	0.00185387	5.05597e-06	5.46146e-05
cg23642747	6.82e-08	0	0.00188082	0.00185559	0.00185552	0.00187905	0.00185387	5.05597e-06	5.46146e-05
cg23316360	6.92e-08	0	0.0019084	0.00188266	0.00188266	0.00190658	0.00188088	5.11635e-06	5.52668e-05
cg02727423	6.98e-08	0	0.00192494	0.00189891	0.00189884	0.00192309	0.00189711	5.13319e-06	5.54487e-05
cg15060813	6.98e-08	0	0.00192494	0.00189891	0.00189884	0.00192309	0.00189711	5.13319e-06	5.54487e-05
cg03614513	7.01e-08	0	0.00193322	0.00190693	0.00190693	0.00193135	0.00190511	5.14154e-06	5.55389e-05
cg09009111	7.1e-08	0	0.00195804	0.00193134	0.00193134	0.00195612	0.00192948	5.19373e-06	5.61028e-05
cg26738080	7.13e-08	0	0.00196631	0.00193943	0.00193943	0.00196438	0.00193755	5.19543e-06	5.61211e-05
cg02681442	7.14e-08	0	0.00196907	0.00194208	0.00194208	0.00196713	0.0019402	5.19543e-06	5.61211e-05
cg24087944	7.2e-08	0	0.00198562	0.00195833	0.00195833	0.00198365	0.00195641	5.22531e-06	5.64438e-05
cg23749760	7.35e-08	0	0.00202698	0.00199905	0.00199905	0.00202493	0.00199706	5.32017e-06	5.74685e-05
cg19510698	7.39e-08	0	0.00203801	0.00200986	0.00200986	0.00203594	0.00200784	5.33512e-06	5.763e-05
cg17683775	7.45e-08	0	0.00205456	0.0020261	0.0020261	0.00205245	0.00202405	5.3576e-06	5.78728e-05
cg26825412	7.46e-08	0	0.00205732	0.00202875	0.00202875	0.0020552	0.00202669	5.3576e-06	5.78728e-05
cg13954292	7.7e-08	0	0.00212351	0.00209394	0.00209394	0.00212125	0.00209175	5.5156e-06	5.95796e-05
cg00623593	7.78e-08	0	0.00214557	0.00211562	0.00211562	0.00214327	0.00211338	5.55847e-06	6.00426e-05
cg02332492	7.81e-08	0	0.00215384	0.0021237	0.0021237	0.00215152	0.00212144	5.56548e-06	6.01184e-05
cg18956481	7.84e-08	0	0.00216212	0.00213177	0.00213177	0.00215978	0.0021295	5.57246e-06	6.01938e-05
cg19560287	7.89e-08	0	0.0021759	0.00214529	0.00214529	0.00217354	0.00214299	5.59358e-06	6.04219e-05
cg07974891	7.94e-08	0	0.00218969	0.00215881	0.00215881	0.0021873	0.00215648	5.6146e-06	6.06489e-05
cg05373457	7.97e-08	0	0.00219797	0.00216688	0.00216688	0.00219555	0.00216454	5.6214e-06	6.07224e-05
cg21488617	8.01e-08	0	0.002209	0.00217768	0.00217768	0.00220656	0.00217531	5.6352e-06	6.08715e-05
cg11479877	8.07e-08	0	0.00222554	0.00219391	0.00219391	0.00222307	0.00219151	5.65559e-06	6.10917e-05
cg19481686	8.08e-08	0	0.0022283	0.00219655	0.00219655	0.00222582	0.00219414	5.65559e-06	6.10917e-05
cg12069309	8.19e-08	0	0.00225864	0.00222637	0.00222637	0.00225609	0.00222389	5.7101e-06	6.16806e-05
cg18182399	8.2e-08	0	0.0022614	0.00222901	0.00222901	0.00225884	0.00222652	5.7101e-06	6.16806e-05
cg04558553	8.22e-08	0	0.00226691	0.00223436	0.00223436	0.00226434	0.00223187	5.7101e-06	6.16806e-05
cg22012981	8.28e-08	0	0.00228346	0.00225059	0.00225059	0.00228085	0.00224806	5.73733e-06	6.19747e-05
cg17568996	8.33e-08	0	0.00229725	0.00226409	0.00226409	0.00229461	0.00226153	5.75691e-06	6.21862e-05
cg13828047	8.35e-08	0	0.00230276	0.00226945	0.00226945	0.00230011	0.00226687	5.75691e-06	6.21862e-05
cg11819637	8.56e-08	0	0.00236068	0.00232644	0.00232644	0.00235789	0.00232373	5.88697e-06	6.35911e-05
cg04637372	8.75e-08	0	0.00241308	0.00237799	0.00237799	0.00241017	0.00237516	6.00267e-06	6.48409e-05
cg22143352	8.85e-08	0	0.00244065	0.00240508	0.00240508	0.00243768	0.00240219	6.04805e-06	6.5331e-05
cg27016609	8.86e-08	0	0.00244341	0.00240771	0.00240771	0.00244043	0.00240481	6.04805e-06	6.5331e-05
cg26143719	9.05e-08	0	0.00249581	0.00245925	0.00245925	0.0024927	0.00245623	6.16249e-06	6.65673e-05
cg22181664	9.08e-08	0	0.00250408	0.00246731	0.00246731	0.00250095	0.00246427	6.16769e-06	6.66234e-05
cg16014085	9.15e-08	0	0.00252339	0.00248624	0.00248624	0.00252021	0.00248315	6.19997e-06	6.69721e-05
cg19353006	9.22e-08	0	0.00254269	0.00250517	0.00250517	0.00253946	0.00250203	6.23209e-06	6.73191e-05
cg00953256	9.31e-08	0	0.00256751	0.00252953	0.00252953	0.00256422	0.00252633	6.27753e-06	6.781e-05
cg15996947	9.49e-08	0	0.00261715	0.00257834	0.00257824	0.00261373	0.00257502	6.36777e-06	6.87847e-05
cg17823175	9.49e-08	0	0.00261715	0.00257834	0.00257824	0.00261373	0.00257502	6.36777e-06	6.87847e-05
cg08451957	9.65e-08	0	0.00266128	0.00262162	0.00262162	0.00265774	0.00261818	6.45045e-06	6.96778e-05
cg00333226	9.66e-08	0	0.00266403	0.00262424	0.00262424	0.00266049	0.0026208	6.45045e-06	6.96778e-05
cg18877506	9.73e-08	0	0.00268334	0.00264315	0.00264315	0.00267974	0.00263966	6.4815e-06	7.00132e-05
cg23207527	9.77e-08	0	0.00269437	0.00265392	0.00265392	0.00269074	0.0026504	6.49011e-06	7.01062e-05
cg07440877	9.79e-08	0	0.00269989	0.00265926	0.00265926	0.00269624	0.00265573	6.49011e-06	7.01062e-05
cg09509673	1.01e-07	0	0.00278538	0.00274336	0.00274326	0.0027815	0.0027396	6.66358e-06	7.19801e-05
cg12611860	1.01e-07	0	0.00278538	0.00274336	0.00274326	0.0027815	0.0027396	6.66358e-06	7.19801e-05
cg11761535	1.02e-07	0	0.00281296	0.00277032	0.00277032	0.002809	0.00276649	6.7135e-06	7.25193e-05
cg03032025	1.04e-07	0	0.00286811	0.00282454	0.00282454	0.002864	0.00282055	6.82884e-06	7.37652e-05
cg07970007	1.05e-07	0	0.00289569	0.00285159	0.00285159	0.0028915	0.00284753	6.87812e-06	7.42975e-05
cg00138126	1.08e-07	0	0.00297842	0.00293296	0.00293274	0.00297399	0.00292866	7.02458e-06	7.58796e-05
cg24693368	1.08e-07	0	0.00297842	0.00293296	0.00293274	0.00297399	0.00292866	7.02458e-06	7.58796e-05
cg26385286	1.08e-07	0	0.00297842	0.00293296	0.00293274	0.00297399	0.00292866	7.02458e-06	7.58796e-05
cg06357925	1.1e-07	0	0.00303358	0.00298694	0.00298694	0.00302898	0.00298248	7.13784e-06	7.71029e-05
cg22190114	1.16e-07	0	0.00319905	0.00314975	0.00314975	0.00319394	0.00314479	7.5095e-06	8.11177e-05
cg27413508	1.17e-07	0	0.00322663	0.00317678	0.00317678	0.00322143	0.00317174	7.5565e-06	8.16254e-05
cg18403361	1.2e-07	0	0.00330936	0.00325812	0.003258	0.00330389	0.00325282	7.71413e-06	8.3328e-05
cg25552889	1.2e-07	0	0.00330936	0.00325812	0.003258	0.00330389	0.00325282	7.71413e-06	8.3328e-05
cg00237010	1.23e-07	0	0.00339209	0.00333933	0.00333933	0.00338635	0.00333376	7.88859e-06	8.52126e-05
cg08422599	1.24e-07	0	0.00341967	0.00336635	0.0033661	0.00341383	0.00336069	7.89763e-06	8.53102e-05
cg16632715	1.24e-07	0	0.00341967	0.00336635	0.0033661	0.00341383	0.00336069	7.89763e-06	8.53102e-05
cg24715245	1.24e-07	0	0.00341967	0.00336635	0.0033661	0.00341383	0.00336069	7.89763e-06	8.53102e-05
cg08615333	1.27e-07	0	0.00350241	0.00344742	0.00344742	0.00349628	0.00344148	8.07006e-06	8.71728e-05
cg12793610	1.29e-07	0	0.00355756	0.00350158	0.00350145	0.00355124	0.00349545	8.15955e-06	8.81395e-05
cg22920417	1.29e-07	0	0.00355756	0.00350158	0.00350145	0.00355124	0.00349545	8.15955e-06	8.81395e-05
cg06933072	1.3e-07	0	0.00358514	0.00352846	0.00352846	0.00357872	0.00352224	8.20398e-06	8.86195e-05
cg15297650	1.32e-07	0	0.0036403	0.00358261	0.00358248	0.00363368	0.0035762	8.29225e-06	8.95729e-05
cg23181170	1.32e-07	0	0.0036403	0.00358261	0.00358248	0.00363368	0.0035762	8.29225e-06	8.95729e-05
cg25612480	1.33e-07	0	0.00366787	0.00360949	0.00360949	0.00366116	0.00360298	8.33608e-06	9.00464e-05
cg13319175	1.34e-07	0	0.00369545	0.00363649	0.00363649	0.00368863	0.00362989	8.37971e-06	9.05177e-05
cg06806711	1.35e-07	0	0.00372303	0.0036635	0.00366336	0.00371611	0.00365679	8.40413e-06	9.07815e-05
cg18152830	1.35e-07	0	0.00372303	0.0036635	0.00366336	0.00371611	0.00365679	8.40413e-06	9.07815e-05
cg03924115	1.37e-07	0	0.00377819	0.00371749	0.00371736	0.00377106	0.00371059	8.49031e-06	9.17123e-05
cg07753644	1.37e-07	0	0.00377819	0.00371749	0.00371736	0.00377106	0.00371059	8.49031e-06	9.17123e-05
cg11297236	1.38e-07	0	0.00380576	0.00374435	0.00374435	0.00379853	0.00373735	8.5331e-06	9.21746e-05
cg23871659	1.39e-07	0	0.00383334	0.00377135	0.00377135	0.003826	0.00376425	8.57571e-06	9.26349e-05
cg00706536	1.4e-07	0	0.00386092	0.00379834	0.00379806	0.00385348	0.00379114	8.57982e-06	9.26793e-05
cg20643416	1.4e-07	0	0.00386092	0.00379834	0.00379806	0.00385348	0.00379114	8.57982e-06	9.26793e-05
cg21652012	1.4e-07	0	0.00386092	0.00379834	0.00379806	0.00385348	0.00379114	8.57982e-06	9.26793e-05
cg02727285	1.43e-07	0	0.00394365	0.0038793	0.00387916	0.00393589	0.00387179	8.7249e-06	9.42464e-05
cg19586576	1.43e-07	0	0.00394365	0.0038793	0.00387916	0.00393589	0.00387179	8.7249e-06	9.42464e-05
cg22416721	1.46e-07	0	0.00402639	0.0039604	0.0039604	0.00401829	0.00395256	8.88827e-06	9.60112e-05
cg14375111	1.5e-07	0	0.0041367	0.00406875	0.00406845	0.00412816	0.00406048	9.07171e-06	9.79927e-05
cg22815110	1.5e-07	0	0.0041367	0.00406875	0.00406845	0.00412816	0.00406048	9.07171e-06	9.79927e-05
cg26222045	1.5e-07	0	0.0041367	0.00406875	0.00406845	0.00412816	0.00406048	9.07171e-06	9.79927e-05
cg22463915	1.51e-07	0	0.00416428	0.00409542	0.00409542	0.00415562	0.00408705	9.11221e-06	9.84301e-05
cg20624391	1.52e-07	0	0.00419186	0.00412239	0.00412224	0.00418308	0.00411391	9.13258e-06	9.86502e-05
cg25764191	1.52e-07	0	0.00419186	0.00412239	0.00412224	0.00418308	0.00411391	9.13258e-06	9.86502e-05
cg09088193	1.53e-07	0	0.00421943	0.00414921	0.00414921	0.00421055	0.00414061	9.17268e-06	9.90834e-05
cg19465374	1.57e-07	0	0.00432975	0.00425753	0.00425753	0.00432039	0.00424848	9.39207e-06	0.000101453
cg07363637	1.58e-07	0	0.00435732	0.00428449	0.00428449	0.00434784	0.00427532	9.43144e-06	0.000101878
cg24477567	1.6e-07	0	0.00441248	0.00433856	0.00433856	0.00440276	0.00432916	9.53019e-06	0.000102945
cg00328227	1.62e-07	0	0.00446764	0.00439263	0.00439247	0.00445767	0.004383	9.60782e-06	0.000103784
cg22836470	1.62e-07	0	0.00446764	0.00439263	0.00439247	0.00445767	0.004383	9.60782e-06	0.000103784
cg12014417	1.63e-07	0	0.00449521	0.00441942	0.00441926	0.00448513	0.00440967	9.62573e-06	0.000103977
cg17536071	1.63e-07	0	0.00449521	0.00441942	0.00441926	0.00448513	0.00440967	9.62573e-06	0.000103977
cg00613255	1.65e-07	0	0.00455037	0.00447332	0.00447315	0.00454003	0.00446332	9.69904e-06	0.000104769
cg04340502	1.65e-07	0	0.00455037	0.00447332	0.00447315	0.00454003	0.00446332	9.69904e-06	0.000104769
cg21115990	1.66e-07	0	0.00457795	0.00450009	0.00449976	0.00456749	0.00448998	9.69904e-06	0.000104769
cg24506604	1.66e-07	0	0.00457795	0.00450009	0.00449976	0.00456749	0.00448998	9.69904e-06	0.000104769
cg25965576	1.66e-07	0	0.00457795	0.00450009	0.00449976	0.00456749	0.00448998	9.69904e-06	0.000104769
cg14959707	1.68e-07	0	0.0046331	0.00455381	0.00455381	0.00462239	0.00454346	9.79515e-06	0.000105807
cg24914244	1.69e-07	0	0.00466068	0.00458074	0.00458058	0.00464984	0.00457027	9.81196e-06	0.000105989
cg26922202	1.69e-07	0	0.00466068	0.00458074	0.00458058	0.00464984	0.00457027	9.81196e-06	0.000105989
cg07871503	1.71e-07	0	0.00471584	0.00463461	0.00463461	0.00470474	0.00462389	9.90722e-06	0.000107018
cg09952204	1.73e-07	0	0.00477099	0.00468865	0.00468847	0.00475963	0.00467767	9.98116e-06	0.000107817
cg20189937	1.73e-07	0	0.00477099	0.00468865	0.00468847	0.00475963	0.00467767	9.98116e-06	0.000107817
cg06856528	1.74e-07	0	0.00479857	0.0047154	0.00471523	0.00478708	0.0047043	9.99203e-06	0.000107934
cg07156669	1.74e-07	0	0.00479857	0.0047154	0.00471523	0.00478708	0.0047043	9.99203e-06	0.000107934
cg12261786	1.75e-07	0	0.00482615	0.00474215	0.0047418	0.00481452	0.00473092	9.99203e-06	0.000107934
cg20695587	1.75e-07	0	0.00482615	0.00474215	0.0047418	0.00481452	0.00473092	9.99203e-06	0.000107934
cg24879335	1.75e-07	0	0.00482615	0.00474215	0.0047418	0.00481452	0.00473092	9.99203e-06	0.000107934
cg14940420	1.77e-07	0	0.00488131	0.00479582	0.00479582	0.00486941	0.00478433	1.00853e-05	0.000108942
cg00859655	1.8e-07	0	0.00496404	0.00487692	0.00487674	0.00495174	0.00486505	1.02141e-05	0.000110333
cg25999867	1.8e-07	0	0.00496404	0.00487692	0.00487674	0.00495174	0.00486505	1.02141e-05	0.000110333
cg26227005	1.83e-07	0	0.00504677	0.00495784	0.00495784	0.00503406	0.00494557	1.0363e-05	0.000111941
cg12150401	1.85e-07	0	0.00510193	0.00501184	0.00501165	0.00508894	0.0049993	1.04334e-05	0.000112702
cg19562969	1.85e-07	0	0.00510193	0.00501184	0.00501165	0.00508894	0.0049993	1.04334e-05	0.000112702
cg14607642	1.87e-07	0	0.00515709	0.00506564	0.00506564	0.00514381	0.00505283	1.05247e-05	0.000113688
cg12639234	1.88e-07	0	0.00518466	0.00509254	0.00509254	0.00517125	0.0050796	1.05594e-05	0.000114063
cg05483509	1.92e-07	0	0.00529498	0.0052007	0.0052007	0.00528098	0.0051872	1.07621e-05	0.000116253
cg26285698	1.94e-07	0	0.00535013	0.00525468	0.00525468	0.00533585	0.0052409	1.08522e-05	0.000117225
cg15691199	1.95e-07	0	0.00537771	0.00528158	0.00528158	0.00536328	0.00526765	1.08861e-05	0.000117591
cg11452221	1.96e-07	0	0.00540529	0.00530846	0.00530827	0.00539071	0.0052944	1.08978e-05	0.000117718
cg12195135	1.96e-07	0	0.00540529	0.00530846	0.00530827	0.00539071	0.0052944	1.08978e-05	0.000117718
cg09600520	1.97e-07	0	0.00543287	0.00533515	0.00533515	0.00541814	0.00532095	1.09313e-05	0.00011808
cg01261503	1.99e-07	0	0.00548802	0.00538912	0.00538912	0.00547299	0.00537462	1.10201e-05	0.000119039
cg18333690	2e-07	0	0.0055156	0.005416	0.005416	0.00550042	0.00540136	1.10533e-05	0.000119398
cg14188232	2.04e-07	0	0.00562591	0.00552412	0.00552412	0.00561012	0.00550889	1.12518e-05	0.000121542
cg14370448	2.07e-07	0	0.00570865	0.00560515	0.00560494	0.00569238	0.00558947	1.13718e-05	0.000122838
cg16708281	2.07e-07	0	0.00570865	0.00560515	0.00560494	0.00569238	0.00558947	1.13718e-05	0.000122838
cg13801416	2.08e-07	0	0.00573622	0.00563181	0.0056316	0.0057198	0.00561598	1.13814e-05	0.000122942
cg20980592	2.08e-07	0	0.00573622	0.00563181	0.0056316	0.0057198	0.00561598	1.13814e-05	0.000122942
cg25162301	2.11e-07	0	0.00581896	0.00571261	0.00571261	0.00580206	0.00569633	1.15227e-05	0.000124468
cg04541293	2.12e-07	0	0.00584654	0.00573948	0.00573948	0.00582948	0.00572304	1.15544e-05	0.000124811
cg02431964	2.13e-07	0	0.00587411	0.00576634	0.00576634	0.0058569	0.00574974	1.1586e-05	0.000125152
cg23444894	2.14e-07	0	0.00590169	0.00579319	0.00579319	0.00588431	0.00577645	1.16175e-05	0.000125492
cg10636246	2.15e-07	0	0.00592927	0.00582005	0.00582005	0.00591173	0.00580315	1.16489e-05	0.000125831
cg05396987	2.18e-07	0	0.006012	0.00590104	0.00590104	0.00599397	0.00588367	1.17882e-05	0.000127337
cg26322315	2.19e-07	0	0.00603958	0.00592789	0.00592789	0.00602138	0.00591036	1.18191e-05	0.00012767
cg01103730	2.24e-07	0	0.00617747	0.00606301	0.00606301	0.00615843	0.00604467	1.20654e-05	0.00013033
cg19258973	2.26e-07	0	0.00623263	0.00611692	0.00611669	0.00621325	0.00609825	1.21257e-05	0.000130982
cg25003924	2.26e-07	0	0.00623263	0.00611692	0.00611669	0.00621325	0.00609825	1.21257e-05	0.000130982
cg07086380	2.27e-07	0	0.00626021	0.00614353	0.00614353	0.00624065	0.0061247	1.21557e-05	0.000131306
cg20622019	2.28e-07	0	0.00628778	0.00617036	0.00617036	0.00626806	0.00615137	1.21856e-05	0.000131629
cg00214794	2.29e-07	0	0.00631536	0.0061972	0.00619697	0.00629546	0.00617804	1.21918e-05	0.000131696
cg25683185	2.29e-07	0	0.00631536	0.0061972	0.00619697	0.00629546	0.00617804	1.21918e-05	0.000131696
cg14539231	2.31e-07	0	0.00637052	0.00625086	0.00625063	0.00635027	0.00623136	1.2251e-05	0.000132335
cg24919884	2.31e-07	0	0.00637052	0.00625086	0.00625063	0.00635027	0.00623136	1.2251e-05	0.000132335
cg08261094	2.34e-07	0	0.00645325	0.00633157	0.00633087	0.00643248	0.00631157	1.23154e-05	0.000133031
cg21087137	2.34e-07	0	0.00645325	0.00633157	0.00633087	0.00643248	0.00631157	1.23154e-05	0.000133031
cg26154999	2.34e-07	0	0.00645325	0.00633157	0.00633087	0.00643248	0.00631157	1.23154e-05	0.000133031
cg26385222	2.34e-07	0	0.00645325	0.00633157	0.00633087	0.00643248	0.00631157	1.23154e-05	0.000133031
cg14367014	2.35e-07	0	0.00648083	0.00635769	0.00635769	0.00645988	0.00633752	1.23444e-05	0.000133345
cg23276115	2.37e-07	0	0.00653599	0.00641156	0.00641156	0.00651467	0.00639105	1.24258e-05	0.000134224
cg03667047	2.38e-07	0	0.00656356	0.00643838	0.00643814	0.00654207	0.00641769	1.2431e-05	0.00013428
cg04502814	2.38e-07	0	0.00656356	0.00643838	0.00643814	0.00654207	0.00641769	1.2431e-05	0.00013428
cg02912041	2.39e-07	0	0.00659114	0.00646495	0.00646495	0.00656947	0.0064441	1.24596e-05	0.000134589
cg01017147	2.43e-07	0	0.00670145	0.00657291	0.00657291	0.00667905	0.00655135	1.26443e-05	0.000136583
cg06421800	2.48e-07	0	0.00683934	0.0067079	0.0067079	0.00681601	0.00668546	1.28801e-05	0.000139131
cg13246592	2.51e-07	0	0.00692208	0.0067888	0.0067888	0.00689818	0.00676581	1.30114e-05	0.00014055
cg01580568	2.52e-07	0	0.00694966	0.00681559	0.00681534	0.00692556	0.00679242	1.30143e-05	0.000140581
cg13765961	2.52e-07	0	0.00694966	0.00681559	0.00681534	0.00692556	0.00679242	1.30143e-05	0.000140581
cg21942546	2.54e-07	0	0.00700481	0.00686918	0.00686918	0.00698034	0.00684564	1.30931e-05	0.000141432
cg11695358	2.58e-07	0	0.00711512	0.00697709	0.00697709	0.00708987	0.00695281	1.32745e-05	0.000143391
cg03625911	2.61e-07	0	0.00719786	0.00705796	0.00705796	0.00717202	0.00703311	1.34038e-05	0.000144788
cg03872376	2.64e-07	0	0.00728059	0.00713882	0.00713882	0.00725415	0.0071134	1.35327e-05	0.00014618
cg16478145	2.66e-07	0	0.00733575	0.00719264	0.00719264	0.00730891	0.00716684	1.36099e-05	0.000147014
cg19511844	2.67e-07	0	0.00736333	0.00721941	0.00721941	0.00733628	0.00719342	1.36358e-05	0.000147294
cg17188046	2.68e-07	0	0.0073909	0.00724618	0.00724618	0.00736366	0.00721999	1.36616e-05	0.000147572
cg06818777	2.73e-07	0	0.00752879	0.0073811	0.0073811	0.00750052	0.00735393	1.38908e-05	0.000150048
cg02170525	2.75e-07	0	0.00758395	0.0074349	0.0074349	0.00755527	0.00740733	1.39668e-05	0.000150869
cg16924616	2.77e-07	0	0.00763911	0.0074887	0.0074887	0.00761	0.00746073	1.40425e-05	0.000151687
cg09404633	2.79e-07	0	0.00769426	0.00754249	0.00754221	0.00766474	0.00751411	1.40921e-05	0.000152222
cg13626881	2.79e-07	0	0.00769426	0.00754249	0.00754221	0.00766474	0.00751411	1.40921e-05	0.000152222
cg12437481	2.83e-07	0	0.00780457	0.00765006	0.00765006	0.0077742	0.00762087	1.4268e-05	0.000154123
cg17095797	2.84e-07	0	0.00783215	0.0076768	0.0076768	0.00780156	0.00764741	1.42922e-05	0.000154385
cg14982472	2.86e-07	0	0.00788731	0.00773058	0.00773058	0.00785629	0.00770078	1.43667e-05	0.000155189
cg20780953	2.87e-07	0	0.00791489	0.00775732	0.00775732	0.00788365	0.00772731	1.43907e-05	0.000155448
cg03914397	2.92e-07	0	0.00805278	0.00789218	0.00789218	0.00802044	0.00786112	1.46148e-05	0.00015787
cg02879662	2.95e-07	0	0.00813551	0.00797297	0.00797267	0.00810251	0.00794127	1.47116e-05	0.000158915
cg10968815	2.95e-07	0	0.00813551	0.00797297	0.00797267	0.00810251	0.00794127	1.47116e-05	0.000158915
cg00840403	2.98e-07	0	0.00821824	0.00805345	0.00805315	0.00818457	0.00802111	1.48076e-05	0.000159952
cg24400943	2.98e-07	0	0.00821824	0.00805345	0.00805315	0.00818457	0.00802111	1.48076e-05	0.000159952
cg08082692	3.08e-07	0	0.00849402	0.00832308	0.00832308	0.00845805	0.00828854	1.5277e-05	0.000165023
cg07070934	3.11e-07	0	0.00857676	0.00840384	0.00840322	0.00854008	0.00836863	1.5343e-05	0.000165736
cg17376813	3.11e-07	0	0.00857676	0.00840384	0.00840322	0.00854008	0.00836863	1.5343e-05	0.000165736
cg27390220	3.11e-07	0	0.00857676	0.00840384	0.00840322	0.00854008	0.00836863	1.5343e-05	0.000165736
cg00679738	3.16e-07	0	0.00871465	0.008538	0.008538	0.00867679	0.00850166	1.55556e-05	0.000168031
cg00344372	3.17e-07	0	0.00874223	0.00856471	0.00856439	0.00870413	0.00852813	1.55556e-05	0.000168031
cg04717045	3.17e-07	0	0.00874223	0.00856471	0.00856439	0.00870413	0.00852813	1.55556e-05	0.000168031
cg21972382	3.21e-07	0	0.00885254	0.00867214	0.00867181	0.00881347	0.00863464	1.5696e-05	0.000169548
cg23382741	3.21e-07	0	0.00885254	0.00867214	0.00867181	0.00881347	0.00863464	1.5696e-05	0.000169548
cg06377278	3.27e-07	0	0.00901801	0.00883358	0.00883358	0.00897747	0.00879468	1.59611e-05	0.000172412
cg14178991	3.28e-07	0	0.00904558	0.00886026	0.00886026	0.0090048	0.00882113	1.59816e-05	0.000172633
cg21578541	3.35e-07	0	0.00923863	0.00904902	0.00904902	0.00919609	0.0090082	1.62939e-05	0.000176007
cg17204557	3.4e-07	0	0.00937652	0.00918374	0.00918374	0.0093327	0.0091417	1.6508e-05	0.000178319
cg00931491	3.41e-07	0	0.0094041	0.00921041	0.00921041	0.00936002	0.00916813	1.65274e-05	0.000178529
cg00839584	3.46e-07	0	0.00954199	0.00934511	0.00934511	0.00949661	0.00930159	1.67403e-05	0.000180829
cg17255302	3.51e-07	0	0.00967988	0.00947981	0.00947981	0.00963318	0.00943502	1.69525e-05	0.000183121
probe	CpG id
pval	P value after comparision between mehtation state between four breast cancer subtypes using Kruskal Walis test
fdr	Family wise error rate using fdr method
Bonferroni	Family wise error rate using Bonferroni method
Holm	Family wise error rate using Holm method
Hochberg	Family wise error rate using Hochberg method
SidakSS	Family wise error rate using SidakSS method
SidakSD	Family wise error rate using SidakSD method
BH	Family wise error rate using BH method
BY	Family wise error rate using BY method
